# Supplementary material for: T-G-A Deficiency Pattern in Protein-Coding Genes and Its Potential Reason
Source: Front Microbiol. 2022 May 4;13:847325. doi: 10.3389/fmicb.2022.847325 (PMC9116502; doi:10.3389/fmicb.2022.847325)
Supplement: Supplementary Table 1 — Accession numbers species name, genomic GC content, no. of analyzed genes, the average frequency of each stop codon and nucleotide frequency information of 19,911 prokaryotic genomes. [file Table_1.xlsx]

## Sheet: Supplementary Table S1
ACCESSION (NCBI Assembly database)	ACCESSION (NCBI Nucleotide database)	Species name	Lineage	A1	T1	C1	G1	A2	T2	C2	G2	A3	T3	C3	G3	TGA	TAG	TAA	gene number	TGA(frequency)	TAG(frequency)	TAA(frequency)	GC content(%)
GCA_001982645.1_ASM198264v1_genomic	MLCM01000001	Enhydrobacter sp. H5	Bacteria; Proteobacteria; Alphaproteobacteria; Rhodospirillales; unclassified Rhodospirillales; Enhydrobacter.	0.28157	0.173818	0.205671	0.338941	0.316435	0.30058	0.223949	0.159037	0.24532	0.30588	0.23389	0.21491	202	269	1149	1620	0.124691	0.166049	0.709259	43.7
GCA_001899145.1_ASM189914v1_genomic	MKVF01000001	Flavobacteriia bacterium 40-80 (bioreactor metagenome)	Bacteria; Bacteroidetes; Flavobacteriia.	0.315233	0.185224	0.168547	0.330997	0.346499	0.310166	0.200166	0.143169	0.294874	0.303811	0.18211	0.219205	295	135	770	1200	0.245833	0.1125	0.641667	39.6
GCA_000958285.1_ASM95828v1_genomic	JZXZ01000001	Enterobacter cloacae complex sp. 44246	Bacteria; Proteobacteria; Gammaproteobacteria; Enterobacteriales; Enterobacteriaceae; Enterobacter; Enterobacter cloacae complex.	0.244282	0.137423	0.260369	0.357925	0.282122	0.301315	0.232555	0.184009	0.116318	0.182315	0.349656	0.35171	1279	411	2069	3759	0.34025	0.109338	0.550412	56
GCA_001790235.1_ASM179023v1_genomic	MGBW01000001	Candidatus Rokubacteria bacterium GWC2_70_24 (subsurface metagenome)	Bacteria; Candidatus Rokubacteria.	0.190492	0.112425	0.285935	0.411148	0.237171	0.297944	0.25363	0.211251	0.025614	0.039738	0.50577	0.428872	584	272	62	918	0.636166	0.296296	0.067538	70.2
GCA_001782825.1_ASM178282v1_genomic	MFPS01000001	Candidatus Magasanikbacteria bacterium RIFCSPHIGHO2_01_FULL_33_34 (subsurface metagenome)	Bacteria; Candidatus Magasanikbacteria.	0.346415	0.18324	0.134675	0.335671	0.36003	0.305812	0.186972	0.147186	0.377908	0.391965	0.095352	0.134774	15	36	215	266	0.056391	0.135338	0.808271	32.9
GCA_002022585.1_ASM202258v1_genomic	CP019786	Bartonella sp. Raccoon60	Bacteria; Proteobacteria; Alphaproteobacteria; Rhizobiales; Bartonellaceae; Bartonella.	0.291642	0.193146	0.192115	0.323098	0.312174	0.310292	0.21843	0.159104	0.315208	0.445976	0.10001	0.138807	273	158	705	1136	0.240317	0.139085	0.620599	45.3
GCA_001888885.1_ASM188888v1_genomic	MPLE01000001	Streptomyces viridifaciens	Bacteria; Actinobacteria; Streptomycetales; Streptomycetaceae; Streptomyces.	0.168399	0.110539	0.291359	0.429703	0.231776	0.273135	0.284389	0.210699	0.028228	0.024422	0.559508	0.387843	3318	666	182	4166	0.796447	0.159866	0.043687	72.4949
GCA_001757665.1_ASM175766v1_genomic	LWHK01000003	Rhodococcus sp. 1139	Bacteria; Actinobacteria; Corynebacteriales; Nocardiaceae; Rhodococcus.	0.200439	0.136498	0.245462	0.417601	0.238977	0.286366	0.280228	0.194428	0.114542	0.131539	0.430907	0.32301	3262	933	422	4617	0.706519	0.202079	0.091401	65.2
GCA_900101555.1_IMG-taxon_2639762559_annotated_assembly_genomic	FMZG01000013	Mycobacterium sp. 365mftsu	Bacteria; Actinobacteria; Corynebacteriales; Mycobacteriaceae; Mycobacterium.	0.189028	0.126741	0.259949	0.424282	0.232742	0.281525	0.286002	0.199731	0.067053	0.09258	0.461708	0.378659	2904	1018	307	4229	0.686687	0.240719	0.072594	67.2
GCA_002898015.1_ASM289801v1_genomic	BDTM01000001	bacterium BMS3Bbin03	Bacteria.	0.285995	0.180149	0.205756	0.3281	0.314469	0.314267	0.207623	0.163641	0.20808	0.261557	0.247367	0.282997	624	349	1011	1984	0.314516	0.175907	0.509577	46.4
GCA_001767495.1_ASM176749v1_genomic	MELA01000001	Acidobacteria bacterium RIFCSPLOWO2_12_FULL_65_11 (subsurface metagenome)	Bacteria; Acidobacteria.	0.206914	0.123526	0.268023	0.401537	0.252011	0.293057	0.251517	0.203409	0.066871	0.099125	0.442456	0.391548	482	291	165	938	0.513859	0.310235	0.175906	65
GCA_001689125.2_ASM168912v2_genomic	CP015405	Blautia sp. YL58	Bacteria; Firmicutes; Clostridia; Clostridiales; Lachnospiraceae; Blautia.	0.305081	0.164878	0.181184	0.348857	0.328249	0.307438	0.196628	0.167685	0.221153	0.256885	0.233719	0.288243	888	586	1506	2980	0.297987	0.196644	0.505369	45.7
GCA_900110475.1_IMG-taxon_2602042067_annotated_assembly_genomic	FODW01000015	Enterobacter sp. NFIX58	Bacteria; Proteobacteria; Gammaproteobacteria; Enterobacterales; Enterobacteriaceae; Enterobacter.	0.245137	0.138694	0.25953	0.356639	0.282414	0.301218	0.23287	0.183497	0.121125	0.191036	0.341183	0.346656	1298	396	2255	3949	0.328691	0.100279	0.571031	55.405
GCA_000153545.1_ASM15354v1_genomic	CH959309	Sphingomonas sp. SKA58	Bacteria; Proteobacteria; Alphaproteobacteria; Sphingomonadales; Sphingomonadaceae; Sphingomonas.	0.210739	0.123503	0.261703	0.404055	0.249059	0.282829	0.263812	0.2043	0.083046	0.138728	0.416524	0.361702	1510	240	410	2160	0.699074	0.111111	0.189815	66.2
GCA_000173895.1_ASM17389v1_genomic	ACDY02000035	Neisseria cinerea ATCC 14685	Bacteria; Proteobacteria; Betaproteobacteria; Neisseriales; Neisseriaceae; Neisseria.	0.257649	0.163815	0.212887	0.365649	0.304757	0.291996	0.22915	0.174098	0.197995	0.204967	0.36201	0.235028	458	111	707	1276	0.358934	0.086991	0.554075	50.8
GCA_000565175.1_ASM56517v1_genomic	CP006681	Spiroplasma culicicola AES-1	Bacteria; Tenericutes; Mollicutes; Entomoplasmatales; Spiroplasmataceae; Spiroplasma.	0.372594	0.218416	0.104196	0.304794	0.374063	0.324107	0.177699	0.124131	0.455094	0.422712	0.059146	0.063047	0	126	468	594	0	0.212121	0.787879	26.4
GCA_000517945.1_ASM51794v1_genomic	ASPW01000001	Paenibacillus sp. FSL H8-457	Bacteria; Firmicutes; Bacilli; Bacillales; Paenibacillaceae; Paenibacillus.	0.267995	0.165617	0.217575	0.348812	0.306352	0.307522	0.216114	0.170012	0.161338	0.207917	0.297144	0.333601	1251	930	2419	4600	0.271957	0.202174	0.52587	47.05
GCA_900111575.1_IMG-taxon_2602042032_annotated_assembly_genomic	FOIF01000110	Anaerobranca gottschalkii DSM 13577	Bacteria; Firmicutes; Clostridia; Clostridiales; Proteinivoraceae; Anaerobranca.	0.348789	0.202716	0.1232	0.325295	0.345008	0.33253	0.174545	0.147917	0.389326	0.376814	0.10381	0.13005	150	432	1227	1809	0.082919	0.238806	0.678275	32.9
GCA_000195275.1_ASM19527v1_genomic	CP002631	Treponema succinifaciens DSM 2489	Bacteria; Spirochaetes; Spirochaetales; Spirochaetaceae; Treponema.	0.319429	0.188539	0.164783	0.32725	0.340705	0.301959	0.206991	0.150344	0.299239	0.33451	0.189593	0.176658	361	323	976	1660	0.21747	0.194578	0.587952	39.3
GCA_001634865.1_ASM163486v1_genomic	LWEV01000001	Erythrobacter sp. HI0037	Bacteria; Proteobacteria; Alphaproteobacteria; Sphingomonadales; Erythrobacteraceae; Erythrobacter.	0.209847	0.119332	0.257029	0.413792	0.263787	0.279793	0.251507	0.204911	0.086602	0.121169	0.439879	0.352358	1620	489	458	2567	0.631087	0.190495	0.178418	62.85
GCA_002257365.1_ASM225736v1_genomic	NCHW01000872	Rhodobacterales bacterium 17-64-5 (mine drainage metagenome)	Bacteria; Proteobacteria; Alphaproteobacteria; Rhodobacterales.	0.203835	0.12823	0.262103	0.405833	0.238397	0.290581	0.272078	0.198944	0.070657	0.127576	0.413449	0.388323	823	179	163	1165	0.706438	0.153648	0.139914	64.3
GCA_001800015.1_ASM180001v1_genomic	MGUO01000001	Elusimicrobia bacterium RIFCSPHIGHO2_02_FULL_57_9 (subsurface metagenome)	Bacteria; Elusimicrobia.	0.238369	0.159631	0.236692	0.365308	0.277115	0.29538	0.238151	0.18936	0.124066	0.166231	0.395095	0.314615	208	98	174	480	0.433333	0.204167	0.3625	57.1
GCA_001974775.1_ASM197477v1_genomic	MPHV01000001	Streptomyces sp. WAC00263	Bacteria; Actinobacteria; Streptomycetales; Streptomycetaceae; Streptomyces.	0.268646	0.168718	0.201895	0.360741	0.316013	0.295082	0.226203	0.162702	0.243507	0.243684	0.286171	0.226638	1565	657	1546	3768	0.41534	0.174363	0.410297	71.8
GCA_000492415.1_Kleb_pneu_UCI_14_V1_genomic	KI535451	Klebsiella quasipneumoniae subsp. quasipneumoniae	Bacteria; Proteobacteria; Gammaproteobacteria; Enterobacterales; Enterobacteriaceae; Klebsiella.	0.231705	0.134782	0.273845	0.359668	0.272696	0.303345	0.234509	0.189451	0.096166	0.163255	0.372462	0.368117	1313	403	2192	3908	0.335977	0.103122	0.560901	57.7
GCA_900112335.1_IMG-taxon_2615840715_annotated_assembly_genomic	FOLG01000050	Tropicimonas isoalkanivorans	Bacteria; Proteobacteria; Alphaproteobacteria; Rhodobacterales; Rhodobacteraceae; Tropicimonas.	0.203712	0.129832	0.257468	0.408988	0.2487	0.2871	0.265964	0.198237	0.075609	0.104059	0.439012	0.381319	2797	518	450	3765	0.742895	0.137583	0.119522	64.6
GCA_002272835.1_ASM227283v1_genomic	MLAO01000010	Helicobacter sp. 11S03491-1	Bacteria; Proteobacteria; Epsilonproteobacteria; Campylobacterales; Helicobacteraceae; Helicobacter.	0.349566	0.193892	0.153523	0.30302	0.344271	0.323623	0.180934	0.151172	0.324407	0.411501	0.128834	0.135259	231	133	620	984	0.234756	0.135163	0.630081	37.6
GCA_900108105.1_IMG-taxon_2595698238_annotated_assembly_genomic	FNUR01000023	Butyrivibrio sp. Su6	Bacteria; Firmicutes; Clostridia; Clostridiales; Lachnospiraceae; Butyrivibrio.	0.331101	0.170371	0.149104	0.349424	0.343296	0.305142	0.198208	0.153353	0.274608	0.355639	0.177572	0.19218	802	131	1443	2376	0.337542	0.055135	0.607323	41.5
GCA_002817125.1_ASM281712v1_genomic	MUCX01000001	SAR202 cluster bacterium MP-SAtl-SRR3965592-G1 (marine metagenome)	Bacteria; Chloroflexi; SAR202 cluster.	0.237414	0.140511	0.225438	0.396637	0.285205	0.289723	0.236809	0.188263	0.125943	0.115624	0.432613	0.325821	117	301	209	627	0.186603	0.480064	0.333333	59.2
GCA_000952155.1_asmbly001_genomic	JYON01000016	Aliterella atlantica CENA595	Bacteria; Cyanobacteria; Chroococcidiopsidales; Chroococcidiopsidaceae; Aliterella.	0.260913	0.191466	0.207525	0.340096	0.295641	0.303427	0.227571	0.173361	0.307101	0.322304	0.192899	0.177696	459	749	1489	2697	0.170189	0.277716	0.552095	42.6
GCA_900116755.1_IMG-taxon_2623621014_annotated_assembly_genomic	FPBY01000330	Clostridium sp. DSM 8431	Bacteria; Firmicutes; Clostridia; Clostridiales; Clostridiaceae; Clostridium.	0.37668	0.202251	0.094806	0.326263	0.370887	0.31516	0.172492	0.141462	0.426668	0.411127	0.059156	0.103049	153	647	1675	2475	0.061818	0.261414	0.676768	35.9
GCA_000445165.1_UNSWDHB_genomic	AUUR01000001	Dehalobacter sp. UNSWDHB	Bacteria; Firmicutes; Clostridia; Clostridiales; Peptococcaceae; Dehalobacter.	0.302926	0.160304	0.191907	0.344863	0.319592	0.310422	0.205296	0.164688	0.227963	0.280415	0.237477	0.254145	453	361	927	1741	0.260195	0.207352	0.532453	44.4
GCA_000875895.1_ASM87589v1_genomic	JXCF01000004	Staphylococcus gallinarum	Bacteria; Firmicutes; Bacilli; Bacillales; Staphylococcaceae; Staphylococcus.	0.326168	0.20808	0.141601	0.324152	0.347035	0.320989	0.196167	0.135809	0.382672	0.385117	0.10675	0.125462	229	304	1644	2177	0.105191	0.139642	0.755168	33.1
GCA_002782205.1_ASM278220v1_genomic	PFHH01000008	Candidatus Nealsonbacteria bacterium CG_4_8_14_3_um_filter_40_11 (groundwater metagenome)	Bacteria; Candidatus Nealsonbacteria.	0.335815	0.187048	0.148189	0.328947	0.347341	0.305417	0.189736	0.157506	0.332351	0.296001	0.179941	0.191687	27	32	119	178	0.151685	0.179775	0.668539	39.3
GCA_000763325.2_ASM76332v2_genomic	CP016819	Rhodococcus sp. p52	Bacteria; Actinobacteria; Corynebacteriales; Nocardiaceae; Rhodococcus.	0.17622	0.119478	0.272394	0.431908	0.236102	0.279899	0.28278	0.20122	0.06091	0.071103	0.510406	0.35758	2651	517	198	3366	0.787582	0.153595	0.058824	65.2
GCA_000469155.1_RS24_genomic	AWXE01000001	alpha proteobacterium RS24	Bacteria; Proteobacteria; Alphaproteobacteria.	0.269881	0.170366	0.199659	0.360095	0.300968	0.298736	0.231543	0.168753	0.237503	0.349033	0.202623	0.21084	339	323	791	1453	0.23331	0.222299	0.544391	45.3
GCA_001788115.1_ASM178811v1_genomic	MGAA01000001	Candidatus Roizmanbacteria bacterium RIFCSPHIGHO2_12_FULL_39_8 (subsurface metagenome)	Bacteria; Candidatus Roizmanbacteria.	0.335069	0.176706	0.170427	0.317798	0.348162	0.312178	0.195685	0.143933	0.328791	0.299477	0.180781	0.190971	32	27	102	161	0.198758	0.167702	0.63354	38.2
GCA_001880325.1_ASM188032v1_genomic	CP016312	Thermus brockianus	Bacteria; Deinococcus-Thermus; Deinococci; Thermales; Thermaceae; Thermus.	0.168068	0.126115	0.30084	0.404977	0.249546	0.307137	0.237356	0.20596	0.059605	0.073434	0.465265	0.401696	650	775	363	1788	0.363535	0.433445	0.20302	66.9132
GCA_001802715.1_ASM180271v1_genomic	MGZN01000001	Hydrogenophilales bacterium RIFOXYA1_FULL_63_33 (subsurface metagenome)	Bacteria; Proteobacteria; Hydrogenophilalia; Hydrogenophilales.	0.214048	0.128875	0.270812	0.386264	0.263255	0.296017	0.250025	0.190699	0.08729	0.104471	0.446828	0.361418	687	133	260	1080	0.636111	0.123148	0.240741	62.8
GCA_001617605.1_ASM161760v1_genomic	CP014806	Rummeliibacillus stabekisii	Bacteria; Firmicutes; Bacilli; Bacillales; Planococcaceae; Rummeliibacillus.	0.302105	0.187286	0.168081	0.342528	0.333108	0.316331	0.206291	0.14427	0.348241	0.335776	0.150855	0.165127	259	349	1360	1968	0.131606	0.177337	0.691057	37.4
GCA_001771935.1_ASM177193v1_genomic	MERD01000001	Betaproteobacteria bacterium RIFCSPLOWO2_02_FULL_67_26 (subsurface metagenome)	Bacteria; Proteobacteria; Betaproteobacteria.	0.206301	0.122527	0.273058	0.398114	0.253498	0.29201	0.250926	0.203569	0.049394	0.056705	0.472358	0.42155	1069	385	246	1700	0.628824	0.226471	0.144706	66.5
GCA_900111315.1_IMG-taxon_2634166309_annotated_assembly_genomic	FOGU01000031	Roseivivax roseus	Bacteria; Proteobacteria; Alphaproteobacteria; Rhodobacterales; Rhodobacteraceae; Roseivivax.	0.192957	0.120998	0.267554	0.418492	0.243685	0.283723	0.269387	0.203204	0.045572	0.067695	0.475762	0.410971	2591	447	269	3307	0.78349	0.135168	0.081343	67.8
GCA_002507565.1_ASM250756v1_genomic	MOXJ01000114	Paenibacillaceae bacterium JTherm (compost metagenome)	Bacteria; Firmicutes; Bacilli; Bacillales; Paenibacillaceae.	0.204016	0.14834	0.249273	0.39837	0.265996	0.298711	0.232203	0.203091	0.113861	0.127534	0.378974	0.379632	960	143	356	1459	0.657985	0.098012	0.244003	60
GCA_002863565.1_ASM286356v1_genomic	PGUW01000001	Bacillus sp. V5-8f	Bacteria; Firmicutes; Bacilli; Bacillales; Bacillaceae; Bacillus.	0.303576	0.177284	0.175328	0.343812	0.326106	0.315104	0.206017	0.152772	0.288554	0.303671	0.19018	0.217595	560	470	1924	2954	0.189573	0.159106	0.65132	38.5
GCA_002834115.1_ASM283411v1_genomic	PIZT01000001	Methylomonas sp. Kb3	Bacteria; Proteobacteria; Gammaproteobacteria; Methylococcales; Methylococcaceae; Methylomonas.	0.248964	0.178482	0.218686	0.353868	0.298364	0.299534	0.224571	0.177533	0.176473	0.208873	0.326131	0.288524	1100	599	1564	3263	0.337113	0.183573	0.479314	52.6409
GCA_002729215.1_ASM272921v1_genomic	PBTV01000020	Rubrivirga sp. (marine metagenome)	Bacteria; Rhodothermaeota; Rhodothermia; Rhodothermales; Rubricoccaceae; Rubrivirga.	0.194817	0.137715	0.241539	0.425928	0.245195	0.286581	0.270377	0.198305	0.118125	0.14661	0.403083	0.329712	655	457	176	1288	0.50854	0.354814	0.136646	71.3
GCA_000556525.1_Stap_sp_M0480_V1_genomic	KK013382	Staphylococcus sp. M0480	Bacteria; Firmicutes; Bacilli; Bacillales; Staphylococcaceae; Staphylococcus.	0.326485	0.200435	0.146822	0.326259	0.356776	0.315114	0.191775	0.136335	0.398219	0.416572	0.088956	0.096253	124	180	1079	1383	0.08966	0.130152	0.780188	32.7
GCA_001797515.1_ASM179751v1_genomic	MGPP01000001	Deltaproteobacteria bacterium GWB2_42_7 (subsurface metagenome)	Bacteria; Proteobacteria; Deltaproteobacteria.	0.336527	0.155614	0.161888	0.345971	0.319828	0.314564	0.202086	0.163539	0.28632	0.299279	0.178853	0.235548	162	132	281	575	0.281739	0.229565	0.488696	40.9
GCA_001544915.2_ASM154491v2_genomic	FCOE02000140	Caballeronia pedi	Bacteria; Proteobacteria; Betaproteobacteria; Burkholderiales; Burkholderiaceae; Caballeronia.	0.210501	0.135571	0.261432	0.392497	0.249466	0.290609	0.26578	0.194145	0.080206	0.113013	0.417049	0.389732	4446	789	1405	6640	0.669578	0.118825	0.211596	63
GCA_001812045.1_ASM181204v1_genomic	KV807502	Kocuria sp. HMSC066H03	Bacteria; Actinobacteria; Micrococcales; Micrococcaceae; Kocuria.	0.176863	0.117892	0.277169	0.428076	0.243332	0.275573	0.284521	0.196573	0.02909	0.037872	0.50907	0.423968	1434	205	61	1700	0.843529	0.120588	0.035882	69.9
GCA_000434055.1_MGS488_genomic	HF999600	Ruminococcus sp. CAG:488	Bacteria; Firmicutes; Clostridia; Clostridiales; Ruminococcaceae; Ruminococcus; environmental samples.	0.324167	0.164492	0.160562	0.35078	0.334834	0.299624	0.207007	0.158537	0.208853	0.291572	0.277831	0.221741	425	39	872	1336	0.318114	0.029192	0.652695	46.9
GCA_001635065.1_ASM163506v1_genomic	LWFR01000001	Erythrobacter sp. HI0077	Bacteria; Proteobacteria; Alphaproteobacteria; Sphingomonadales; Erythrobacteraceae; Erythrobacter.	0.208027	0.115829	0.260283	0.41586	0.260982	0.279352	0.253978	0.205679	0.079717	0.107685	0.452795	0.359799	1120	357	287	1764	0.634921	0.202381	0.162698	62.85
GCA_001779385.1_ASM177938v1_genomic	MFKB01000001	Candidatus Gottesmanbacteria bacterium RIFCSPLOWO2_02_FULL_40_10 (subsurface metagenome)	Bacteria; Candidatus Gottesmanbacteria.	0.334112	0.177351	0.164775	0.323762	0.334286	0.309171	0.203851	0.15273	0.300143	0.321722	0.191757	0.18639	75	23	149	247	0.303644	0.093117	0.603239	39.4
GCA_000531125.1_COMPJ11_2695_PRJEB4343_genomic	CBTK010000001	Candidatus Contendobacter odensis Run_B_J11	Bacteria; Proteobacteria; Gammaproteobacteria; Competibacteraceae; Candidatus Contendobacter.	0.211444	0.146103	0.270511	0.371942	0.265922	0.299177	0.238041	0.196861	0.122093	0.186061	0.338662	0.353185	977	331	500	1808	0.540376	0.183075	0.276549	53.55
GCA_002868845.1_ASM286884v1_genomic	PKUB01000048	Desulfuromonas sp. (bioreactor metagenome)	Bacteria; Proteobacteria; Deltaproteobacteria; Desulfuromonadales; Desulfuromonadaceae; Desulfuromonas.	0.215655	0.128002	0.26618	0.390162	0.270914	0.30262	0.226606	0.19986	0.069154	0.093659	0.493993	0.343178	1004	630	439	2073	0.484322	0.303907	0.21177	56.5
GCA_000432235.1_MGS36_genomic	FR890957	Eubacterium rectale CAG:36	Bacteria; Firmicutes; Clostridia; Clostridiales; Eubacteriaceae; Eubacterium; environmental samples.	0.327555	0.161748	0.159059	0.351638	0.343108	0.303233	0.200642	0.153017	0.260374	0.298498	0.193295	0.247833	240	461	866	1567	0.153159	0.294193	0.552648	41.8
GCA_002752075.1_ASM275207v1_genomic	MOMA01000098	Erwinia sp. OLTSP20	Bacteria; Proteobacteria; Gammaproteobacteria; Enterobacterales; Erwiniaceae; Erwinia.	0.239721	0.14445	0.267473	0.348357	0.280063	0.300522	0.228566	0.190849	0.165683	0.273104	0.259982	0.301232	981	229	1282	2492	0.39366	0.091894	0.514446	54.1
GCA_000023385.1_ASM2338v1_genomic	CP001638	Geobacillus sp. WCH70	Bacteria; Firmicutes; Bacilli; Bacillales; Bacillaceae; Geobacillus.	0.283137	0.184637	0.193493	0.338733	0.330632	0.313909	0.201301	0.154158	0.291566	0.281259	0.190853	0.236322	535	374	1599	2508	0.213317	0.149123	0.63756	52.2
GCA_001692375.1_ASM169237v1_genomic	LXKR01000001	Serratia sp. 14-2641	Bacteria; Proteobacteria; Gammaproteobacteria; Enterobacterales; Yersiniaceae; Serratia.	0.241819	0.1537	0.252341	0.352139	0.283525	0.302767	0.228988	0.18472	0.141537	0.207452	0.320892	0.330119	1431	480	2268	4179	0.342426	0.11486	0.542714	59.25
GCA_002101295.1_ASM210129v1_genomic	CP020778	Candidatus Pelagibacter sp. RS40	Bacteria; Proteobacteria; Alphaproteobacteria; Pelagibacterales; Pelagibacteraceae; Candidatus Pelagibacter.	0.381342	0.214931	0.110791	0.292936	0.362205	0.315314	0.185993	0.136487	0.425521	0.396309	0.078948	0.099222	146	117	806	1069	0.136576	0.109448	0.753976	29.65
GCA_001426785.1_Root142_genomic	LMFK01000001	Ensifer sp. Root142	Bacteria; Proteobacteria; Alphaproteobacteria; Rhizobiales; Rhizobiaceae; Sinorhizobium/Ensifer group; Ensifer.	0.222094	0.13456	0.250819	0.392527	0.25265	0.298229	0.259328	0.189797	0.087087	0.138534	0.441099	0.333263	3080	792	1023	4895	0.629213	0.161798	0.208989	62
GCA_900100295.1_IMG-taxon_2636416074_annotated_assembly_genomic	FNEV01000020	Salimicrobium halophilum	Bacteria; Firmicutes; Bacilli; Bacillales; Bacillaceae; Salimicrobium.	0.281892	0.160627	0.194766	0.362715	0.336136	0.306337	0.204776	0.152751	0.232532	0.254135	0.24344	0.269892	927	412	1243	2582	0.359024	0.159566	0.48141	46.6
GCA_000589255.1_ASM58925v1_genomic	JFVK01000001	Acinetobacter sp. 25977_7	Bacteria; Proteobacteria; Gammaproteobacteria; Pseudomonadales; Moraxellaceae; Acinetobacter; Acinetobacter calcoaceticus/baumannii complex.	0.272212	0.195697	0.198904	0.333187	0.318349	0.306233	0.218809	0.15661	0.305195	0.392311	0.146812	0.155681	358	304	2172	2834	0.126323	0.107269	0.766408	40.8
GCA_000165065.1_ASM16506v1_genomic	GL520132	Erysipelotrichaceae bacterium 3_1_53	Bacteria; Firmicutes; Erysipelotrichia; Erysipelotrichales; Erysipelotrichaceae.	0.307026	0.163768	0.19604	0.333167	0.343697	0.30942	0.188843	0.15804	0.230559	0.308224	0.186691	0.274525	607	501	1135	2243	0.27062	0.223362	0.506019	42.3
GCA_001667595.1_ASM166759v1_genomic	LZJX01000001	Mycobacterium sp. E2989	Bacteria; Actinobacteria; Corynebacteriales; Mycobacteriaceae; Mycobacterium.	0.181368	0.124514	0.26875	0.425369	0.236962	0.276972	0.280818	0.205248	0.048792	0.052385	0.488397	0.410426	2042	1040	382	3464	0.589492	0.300231	0.110277	67.2
GCA_001805285.1_ASM180528v1_genomic	MHEV01000001	Nitrospirae bacterium RIFCSPLOWO2_12_FULL_63_8 (subsurface metagenome)	Bacteria; Nitrospirae.	0.232226	0.126857	0.256899	0.384019	0.274881	0.295444	0.238696	0.190948	0.081894	0.094982	0.416266	0.4068	318	198	180	696	0.456897	0.284483	0.258621	61.1
GCA_002798155.1_NML_91-0268_genomic	NWQO01000001	Xanthomonadaceae bacterium NML91-0268	Bacteria; Proteobacteria; Gammaproteobacteria; Xanthomonadales; Xanthomonadaceae.	0.206399	0.128727	0.276189	0.388685	0.267905	0.282323	0.246101	0.203671	0.107383	0.172873	0.380046	0.339698	1029	78	406	1513	0.680106	0.051553	0.268341	60.3
GCA_002954265.1_ASM295426v1_genomic	PPSL01000016	Chitinophagaceae bacterium RB1R16	Bacteria; Bacteroidetes; Chitinophagia; Chitinophagales; Chitinophagaceae; unclassified Chitinophagaceae.	0.317638	0.166727	0.184054	0.33158	0.330896	0.306192	0.205856	0.157056	0.249961	0.281349	0.227458	0.241232	246	489	1223	1958	0.125638	0.249745	0.624617	43.1
GCA_001429025.1_Root700_genomic	LMHT01000001	Phenylobacterium sp. Root700	Bacteria; Proteobacteria; Alphaproteobacteria; Caulobacterales; Caulobacteraceae; Phenylobacterium.	0.198664	0.122157	0.261991	0.417188	0.248409	0.282351	0.272619	0.19662	0.042419	0.066786	0.509143	0.381659	1159	928	419	2506	0.46249	0.370311	0.167199	68.55
GCA_000477955.1_Cory_sp_KPL1989_V1_genomic	KI515716	Corynebacterium sp. KPL1989	Bacteria; Actinobacteria; Corynebacteriales; Corynebacteriaceae; Corynebacterium.	0.214578	0.149578	0.225333	0.410511	0.293424	0.2693	0.261888	0.175387	0.165312	0.231673	0.317837	0.285179	54	193	347	594	0.090909	0.324916	0.584175	60.6
GCA_001772055.1_ASM177205v1_genomic	MERP01000001	Betaproteobacteria bacterium RIFCSPLOWO2_12_FULL_68_19 (subsurface metagenome)	Bacteria; Proteobacteria; Betaproteobacteria.	0.199099	0.123711	0.278008	0.399181	0.254573	0.292286	0.249549	0.203583	0.037402	0.040347	0.49715	0.425098	549	273	119	941	0.583422	0.290117	0.126461	68.5
GCA_001029735.1_ASM102973v1_genomic	CP011213	Berkelbacteria bacterium GW2011_GWE1_39_12 (groundwater metagenome)	Bacteria; Candidatus Berkelbacteria.	0.328948	0.191009	0.147602	0.332441	0.341337	0.308861	0.20887	0.140931	0.308392	0.349054	0.181092	0.161462	73	106	292	471	0.154989	0.225053	0.619958	39
GCA_000276825.1_ASM27682v1_genomic	CP003324	Mycobacterium paraintracellulare	Bacteria; Actinobacteria; Corynebacteriales; Mycobacteriaceae; Mycobacterium; Mycobacterium avium complex (MAC).	0.184912	0.126656	0.264541	0.423891	0.23897	0.277245	0.281298	0.202487	0.055564	0.0596	0.484625	0.400211	1627	728	295	2650	0.613962	0.274717	0.111321	68
GCA_001889005.1_ASM188900v1_genomic	CP018153	Gramella sp. LPB0144	Bacteria; Bacteroidetes; Flavobacteriia; Flavobacteriales; Flavobacteriaceae; Gramella.	0.330692	0.181696	0.159549	0.328063	0.358132	0.303988	0.190973	0.146907	0.294627	0.353334	0.164238	0.187801	192	338	1342	1872	0.102564	0.180556	0.71688	38.2
GCA_001647175.1_ASM164717v1_genomic	LVCW01000001	Rhodococcus sp. EPR-279	Bacteria; Actinobacteria; Corynebacteriales; Nocardiaceae; Rhodococcus.	0.194234	0.133606	0.248949	0.423211	0.236435	0.286067	0.28288	0.194618	0.092496	0.101135	0.456477	0.349892	2215	697	206	3118	0.710391	0.223541	0.066068	65.2
GCA_001644495.1_ASM164449v1_genomic	LSTJ01000001	Verrucomicrobiaceae bacterium SCGC AG-212-N21	Bacteria; Verrucomicrobia; Verrucomicrobiae; Verrucomicrobiales; Verrucomicrobiaceae; unclassified Verrucomicrobiaceae.	0.233636	0.127997	0.256247	0.38212	0.283824	0.28393	0.240472	0.191773	0.073973	0.114377	0.451993	0.359657	135	71	58	264	0.511364	0.268939	0.219697	61.7
GCA_001687605.2_ASM168760v2_genomic	CP016539	Planococcus plakortidis	Bacteria; Firmicutes; Bacilli; Bacillales; Planococcaceae; Planococcus.	0.263005	0.171422	0.19532	0.370254	0.315328	0.308806	0.218686	0.157181	0.20692	0.18454	0.319771	0.288769	744	199	1228	2171	0.342699	0.091663	0.565638	50
GCA_001795425.1_ASM179542v1_genomic	MGPA01000001	Coxiella sp. RIFCSPHIGHO2_12_FULL_44_14 (subsurface metagenome)	Bacteria; Proteobacteria; Gammaproteobacteria; Legionellales; Coxiellaceae; Coxiella.	0.252863	0.200413	0.21466	0.332064	0.295935	0.311545	0.221786	0.17073	0.272937	0.318093	0.184448	0.224515	290	137	378	805	0.360248	0.170186	0.469565	42.1
GCA_000164635.1_ASM16463v1_genomic	GG771274	Roseomonas cervicalis ATCC 49957	Bacteria; Proteobacteria; Alphaproteobacteria; Rhodospirillales; Acetobacteraceae; Roseomonas.	0.175476	0.105866	0.302138	0.416519	0.221953	0.284484	0.277776	0.215787	0.01999	0.050632	0.497116	0.432262	2032	238	252	2522	0.80571	0.09437	0.099921	69
GCA_900102075.1_IMG-taxon_2615840719_annotated_assembly_genomic	FNAV01000069	Citreicella thiooxidans	Bacteria; Proteobacteria; Alphaproteobacteria; Rhodobacterales; Rhodobacteraceae; Citreicella.	0.199942	0.121976	0.268894	0.409188	0.242651	0.289293	0.26689	0.201166	0.044211	0.066086	0.496433	0.39327	3646	380	411	4437	0.821726	0.085643	0.09263	67.35
GCA_001631965.1_ASM163196v1_genomic	LVHK01000001	Prochlorococcus sp. MIT 1303	Bacteria; Cyanobacteria; Synechococcales; Prochloraceae; Prochlorococcus.	0.226367	0.152334	0.263742	0.357556	0.268999	0.294621	0.231061	0.205319	0.202249	0.27758	0.270836	0.249334	822	158	425	1405	0.585053	0.112456	0.302491	31.5
GCA_002687445.1_ASM268744v1_genomic	NZAE01000001	Herbaspirillum sp. (marine metagenome)	Bacteria; Proteobacteria; Betaproteobacteria; Burkholderiales; Oxalobacteraceae; Herbaspirillum.	0.216894	0.12906	0.273068	0.380979	0.262296	0.293097	0.25423	0.190376	0.075563	0.110855	0.447142	0.366434	2886	238	989	4113	0.701678	0.057865	0.240457	62.45
GCA_002278985.1_ASM227898v1_genomic	NCJP01000285	Erythrobacter sp. 34-65-8 (mine drainage metagenome)	Bacteria; Proteobacteria; Alphaproteobacteria; Sphingomonadales; Erythrobacteraceae; Erythrobacter.	0.201144	0.114217	0.269931	0.414707	0.246645	0.281618	0.261007	0.21073	0.073593	0.109572	0.440461	0.376374	774	223	188	1185	0.653165	0.188186	0.15865	62.85
GCA_001809135.1_ASM180913v1_genomic	KV795772	Enterococcus sp. HMSC072G01	Bacteria; Firmicutes; Bacilli; Lactobacillales; Enterococcaceae; Enterococcus.	0.305291	0.196195	0.166784	0.331731	0.342638	0.313709	0.201072	0.142581	0.347621	0.324547	0.157192	0.17064	449	378	1252	2079	0.215969	0.181818	0.602213	38.1
GCA_002294995.1_ASM229499v1_genomic	NSGF01000001	Mesorhizobium sp. WSM3860	Bacteria; Proteobacteria; Alphaproteobacteria; Rhizobiales; Phyllobacteriaceae; Mesorhizobium.	0.21738	0.132651	0.251734	0.398235	0.250479	0.292343	0.263959	0.193219	0.068863	0.10833	0.461851	0.360956	2752	976	673	4401	0.625312	0.221768	0.15292	62.8
GCA_000757485.1_ACRTA_genomic	JPYO01000001	Achromobacter sp. RTa	Bacteria; Proteobacteria; Betaproteobacteria; Burkholderiales; Alcaligenaceae; Achromobacter.	0.193126	0.12802	0.280077	0.398776	0.240701	0.289842	0.26763	0.201827	0.059695	0.066238	0.476696	0.397371	3021	1078	769	4868	0.620583	0.221446	0.15797	65.9
GCA_900110335.1_IMG-taxon_2615840595_annotated_assembly_genomic	FODK01000017	Flavobacterium sp. fv08	Bacteria; Bacteroidetes; Flavobacteriia; Flavobacteriales; Flavobacteriaceae; Flavobacterium.	0.34152	0.217034	0.132024	0.309422	0.355793	0.303841	0.20469	0.135676	0.358052	0.380524	0.132089	0.129335	221	474	2687	3382	0.065346	0.140154	0.7945	34.2
GCA_002883715.1_FW306-2-11AC_genomic	POHD01000100	Pseudomonas sp. FW306-2-11AC	Bacteria; Proteobacteria; Gammaproteobacteria; Pseudomonadales; Pseudomonadaceae; Pseudomonas.	0.222377	0.14503	0.267565	0.365029	0.271006	0.299616	0.234655	0.194723	0.112171	0.152486	0.394148	0.341195	2814	610	1601	5025	0.56	0.121393	0.318607	60.7
GCA_002002445.1_ASM200244v1_genomic	MPOF01000019	Acidovorax sp. 121606	Bacteria; Proteobacteria; Betaproteobacteria; Burkholderiales; Comamonadaceae; Acidovorax.	0.220613	0.122927	0.274806	0.381654	0.271021	0.293581	0.24729	0.188099	0.099713	0.160876	0.385219	0.354192	991	181	948	2120	0.467453	0.085377	0.44717	59.6
GCA_002937555.1_ASM293755v1_genomic	PTKB01000001	Alphaproteobacteria bacterium MarineAlpha10_Bin2 (marine metagenome)	Bacteria; Proteobacteria; Alphaproteobacteria.	0.21323	0.137337	0.239928	0.409505	0.265637	0.282762	0.25006	0.201541	0.101102	0.144224	0.431457	0.323218	606	364	386	1356	0.446903	0.268437	0.284661	61.3
GCA_001735765.2_ASM173576v2_genomic	CP017253	Clostridium taeniosporum	Bacteria; Firmicutes; Clostridia; Clostridiales; Clostridiaceae; Clostridium.	0.38977	0.211234	0.089066	0.30993	0.373519	0.320749	0.167954	0.137777	0.459052	0.406718	0.044363	0.089867	149	530	1724	2403	0.062006	0.220558	0.717437	26.532
GCA_002104675.1_ASM210467v1_genomic	NCXP01000100	Mycobacterium sp. TBL 1200985	Bacteria; Actinobacteria; Corynebacteriales; Mycobacteriaceae; Mycobacterium.	0.18698	0.131681	0.262559	0.41878	0.233314	0.279546	0.28112	0.20602	0.085824	0.104866	0.428835	0.380475	1741	985	400	3126	0.556942	0.315099	0.127959	65.5
GCA_000019145.1_ASM1914v1_genomic	CP000927	Caulobacter sp. K31	Bacteria; Proteobacteria; Alphaproteobacteria; Caulobacterales; Caulobacteraceae; Caulobacter.	0.198525	0.122097	0.264707	0.414671	0.241012	0.279538	0.27769	0.201761	0.043968	0.071313	0.505695	0.379023	2041	1439	576	4056	0.503205	0.354783	0.142012	67.8
GCA_002167845.1_ASM216784v1_genomic	NHBO01000119	Phycisphaera sp. TMED9 (marine metagenome)	Bacteria; Planctomycetes; Phycisphaerae; Phycisphaerales; Phycisphaeraceae; Phycisphaera.	0.215338	0.129722	0.25378	0.40116	0.26113	0.284459	0.247221	0.207374	0.107176	0.13821	0.428426	0.324302	620	36	30	686	0.90379	0.052478	0.043732	62.65
GCA_001634725.1_ASM163472v1_genomic	LWEP01000001	Sulfitobacter sp. HI0021	Bacteria; Proteobacteria; Alphaproteobacteria; Rhodobacterales; Rhodobacteraceae; Sulfitobacter.	0.215995	0.133126	0.248507	0.402373	0.260722	0.289038	0.257328	0.192913	0.098621	0.151211	0.398992	0.351174	1580	324	906	2810	0.562278	0.115302	0.32242	59.95
GCA_002931635.1_ASM293163v1_genomic	PSUC01000001	Rathayibacter sp. AY2B7	Bacteria; Actinobacteria; Micrococcales; Microbacteriaceae; Rathayibacter.	0.168096	0.1147	0.277348	0.439856	0.221118	0.286252	0.28967	0.20296	0.022369	0.022645	0.578706	0.37628	1845	440	53	2338	0.789136	0.188195	0.022669	72.3
GCA_000371045.1_Bruc_sp_UK1_97_V1_genomic	KB850703	Brucella sp. UK1/97	Bacteria; Proteobacteria; Alphaproteobacteria; Rhizobiales; Brucellaceae; Brucella.	0.229988	0.129824	0.245897	0.394291	0.269024	0.293109	0.253055	0.184813	0.106351	0.204352	0.373093	0.316203	700	135	384	1219	0.574241	0.110747	0.315012	57.2
GCA_000195185.2_ASM19518v2_genomic	AFAR01000332	Rhodopirellula baltica WH47	Bacteria; Planctomycetes; Planctomycetia; Planctomycetales; Planctomycetaceae; Rhodopirellula.	0.226692	0.170985	0.230333	0.37199	0.282625	0.278388	0.248499	0.190488	0.174059	0.196528	0.339444	0.289969	2297	683	545	3525	0.651631	0.193759	0.15461	55.4
GCA_001789165.1_ASM178916v1_genomic	MFYQ01000001	Candidatus Peribacteria bacterium RIFOXYD1_FULL_54_13 (subsurface metagenome)	Bacteria; Candidatus Peregrinibacteria; Candidatus Peribacteria.	0.267445	0.125163	0.241004	0.366387	0.309918	0.292904	0.218426	0.178706	0.161818	0.180302	0.333688	0.324192	81	89	85	255	0.317647	0.34902	0.333333	54.3
GCA_000432895.1_MGS449_genomic	FR889327	Firmicutes bacterium CAG:449	Bacteria; Firmicutes; environmental samples.	0.370318	0.248165	0.095797	0.28572	0.386722	0.31753	0.173967	0.121778	0.394865	0.48617	0.055356	0.063623	161	230	935	1326	0.121418	0.173454	0.705128	26
GCA_000284115.1_ASM28411v1_genomic	AP012338	Phycisphaera mikurensis NBRC 102666	Bacteria; Planctomycetes; Phycisphaerae; Phycisphaerales; Phycisphaeraceae; Phycisphaera.	0.177039	0.105867	0.278772	0.438323	0.242638	0.269788	0.273286	0.214288	0.021732	0.02276	0.543317	0.412191	742	96	37	875	0.848	0.109714	0.042286	72.05
GCA_001425945.1_Root1279_genomic	LMEB01000001	Brevundimonas sp. Root1279	Bacteria; Proteobacteria; Alphaproteobacteria; Caulobacterales; Caulobacteraceae; Brevundimonas.	0.189277	0.117972	0.267765	0.424986	0.245588	0.277556	0.276062	0.200794	0.03383	0.052686	0.537293	0.37619	1225	432	292	1949	0.628527	0.221652	0.14982	67.1
GCA_000943375.1_ASM94337v1_genomic	JZEM01000002	Halomonas meridiana	Bacteria; Proteobacteria; Gammaproteobacteria; Oceanospirillales; Halomonadaceae; Halomonas.	0.216558	0.14112	0.263742	0.37858	0.272232	0.296298	0.240261	0.191208	0.139284	0.20275	0.340651	0.317314	675	469	1335	2479	0.272287	0.189189	0.538524	56.8
GCA_002937975.1_ASM293797v1_genomic	PTLD01000001	Alphaproteobacteria bacterium MarineAlpha5_Bin1 (marine metagenome)	Bacteria; Proteobacteria; Alphaproteobacteria.	0.377887	0.21003	0.130729	0.281354	0.366672	0.316123	0.183954	0.133252	0.387478	0.410949	0.092682	0.108891	51	42	226	319	0.159875	0.131661	0.708464	30.8
GCA_002895405.1_ASM289540v1_genomic	CP025990	Actinoalloteichus sp. AHMU CJ021	Bacteria; Actinobacteria; Pseudonocardiales; Pseudonocardiaceae; Actinoalloteichus.	0.153069	0.114595	0.28832	0.444016	0.218011	0.274543	0.284116	0.223329	0.040673	0.037171	0.506843	0.415313	3449	288	42	3779	0.912675	0.076211	0.011114	70.0927
GCA_002843005.1_ASM284300v1_genomic	PHEX01000106	Actinobacteria bacterium HGW-Actinobacteria-3 (groundwater metagenome)	Bacteria; Actinobacteria.	0.250614	0.137916	0.213949	0.397521	0.277054	0.299284	0.227809	0.195853	0.130998	0.15627	0.359601	0.353131	383	208	238	829	0.462002	0.250905	0.287093	57.3
GCA_001790005.1_ASM179000v1_genomic	MGBD01000001	Candidatus Roizmanbacteria bacterium RIFCSPLOWO2_12_FULL_37_7b (subsurface metagenome)	Bacteria; Candidatus Roizmanbacteria.	0.333142	0.167844	0.175843	0.323171	0.355954	0.305416	0.194943	0.143687	0.362823	0.369709	0.121897	0.14557	36	35	101	172	0.209302	0.203488	0.587209	36.8
GCA_000317635.1_ASM31763v1_genomic	CP003945	Halothece sp. PCC 7418 (Aphanothece halophytica 7418)	Bacteria; Cyanobacteria; Oscillatoriophycideae; Chroococcales; Aphanothecaceae; Halothece cluster; Halothece.	0.257123	0.190043	0.217827	0.335007	0.31544	0.296156	0.220776	0.167629	0.28617	0.333069	0.194893	0.185868	545	632	1538	2715	0.200737	0.232781	0.566483	42.45
GCA_000240225.2_ASM24022v2_genomic	AGUD01000353	Patulibacter medicamentivorans	Bacteria; Actinobacteria; Thermoleophilia; Solirubrobacterales; Patulibacteraceae; Patulibacter.	0.157834	0.097537	0.297068	0.44756	0.223443	0.271416	0.283708	0.221433	0.014658	0.020613	0.539982	0.424748	1974	609	17	2600	0.759231	0.234231	0.006538	74.1
GCA_000153905.1_ASM15390v1_genomic	DS264342	Blautia obeum ATCC 29174	Bacteria; Firmicutes; Clostridia; Clostridiales; Lachnospiraceae; Blautia.	0.312521	0.156991	0.181109	0.349378	0.34329	0.298492	0.199378	0.158839	0.287586	0.321525	0.168435	0.222454	606	269	1269	2144	0.282649	0.125466	0.591884	41.6
GCA_000996895.1_ASM99689v1_genomic	LCBB01000001	candidate division WWE3 bacterium GW2011_GWC2_41_23 (groundwater metagenome)	Bacteria; candidate division WWE3.	0.322512	0.192023	0.145714	0.339751	0.330935	0.313979	0.207751	0.147335	0.306584	0.285903	0.208744	0.198769	102	64	245	411	0.248175	0.155718	0.596107	41.2
GCA_001045445.1_ASM104544v1_genomic	LFNF01000001	Chryseobacterium sp. BLS98	Bacteria; Bacteroidetes; Flavobacteriia; Flavobacteriales; Flavobacteriaceae; Chryseobacterium.	0.338623	0.186109	0.158646	0.316622	0.354793	0.307497	0.198664	0.139045	0.294222	0.327347	0.189205	0.189226	233	373	1924	2530	0.092095	0.147431	0.760474	36.7
GCA_001517465.1_C105KES14_ass_genomic	FBWO01000001	Clostridium sp. C105KSO14	Bacteria; Firmicutes; Clostridia; Clostridiales; Clostridiaceae; Clostridium.	0.295546	0.158547	0.188684	0.357223	0.312903	0.303006	0.206825	0.177266	0.180822	0.223381	0.278187	0.31761	922	872	1585	3379	0.272862	0.258065	0.469074	35.9
GCA_000833995.1_ASM83399v1_genomic	JXQL01000001	Prevotella sp. P5-125	Bacteria; Bacteroidetes; Bacteroidia; Bacteroidales; Prevotellaceae; Prevotella.	0.308245	0.157325	0.193897	0.340532	0.332814	0.298336	0.200861	0.167989	0.194536	0.184309	0.338056	0.283099	396	165	781	1342	0.295082	0.122951	0.581967	47.8
GCA_002784325.1_ASM278432v1_genomic	PFKV01000117	Zetaproteobacteria bacterium CG_4_10_14_0_8_um_filter_49_80 (groundwater metagenome)	Bacteria; Proteobacteria; Zetaproteobacteria.	0.244918	0.161837	0.233739	0.359506	0.292912	0.304691	0.224674	0.177725	0.187377	0.291134	0.236669	0.284818	814	227	690	1731	0.470248	0.131138	0.398614	49.5
GCA_900100105.1_IMG-taxon_2593339210_annotated_assembly_genomic	FMTO01000036	Eubacterium ruminantium	Bacteria; Firmicutes; Clostridia; Clostridiales; Eubacteriaceae; Eubacterium.	0.346738	0.165494	0.141463	0.346305	0.359192	0.302724	0.186916	0.151169	0.297282	0.381473	0.139673	0.18157	300	347	1178	1825	0.164384	0.190137	0.645479	37.5
GCA_001829395.1_ASM182939v1_genomic	MIBD01000001	Spirochaetes bacterium GWF1_49_6 (subsurface metagenome)	Bacteria; Spirochaetes.	0.293395	0.152415	0.199634	0.354556	0.323347	0.308007	0.205635	0.162926	0.151286	0.180356	0.344285	0.324032	96	117	258	471	0.203822	0.248408	0.547771	48.5
GCA_000965765.1_ASM96576v1_genomic	CP011021	Mycoplasma gallinaceum	Bacteria; Tenericutes; Mollicutes; Mycoplasmataceae; Mycoplasma.	0.35853	0.190983	0.131019	0.319468	0.376021	0.311012	0.184039	0.128928	0.404844	0.429393	0.101742	0.064021	0	29	233	262	0	0.110687	0.889313	28.7
GCA_000154345.1_ASM15434v1_genomic	DS480351	[Clostridium] leptum DSM 753	Bacteria; Firmicutes; Clostridia; Clostridiales; Ruminococcaceae; Ruminiclostridium.	0.277825	0.17018	0.196059	0.355936	0.316085	0.295418	0.214763	0.173733	0.163169	0.227996	0.301773	0.307062	532	265	1059	1856	0.286638	0.14278	0.570582	50.2
GCA_002764115.1_ASM276411v1_genomic	CP017940	Phyllobacterium sp. Tri-48	Bacteria; Proteobacteria; Alphaproteobacteria; Rhizobiales; Phyllobacteriaceae; Phyllobacterium.	0.232573	0.140283	0.243226	0.383917	0.260745	0.299322	0.254817	0.185116	0.12099	0.191839	0.375627	0.311544	2296	828	963	4087	0.561781	0.202594	0.235625	57.2238
GCA_002946335.1_ASM294633v1_genomic	PKOY01000001	Mycobacterium sp. EPG1	Bacteria; Actinobacteria; Corynebacteriales; Mycobacteriaceae; Mycobacterium.	0.184703	0.122317	0.26543	0.42755	0.235364	0.280404	0.283768	0.200464	0.053386	0.060333	0.481761	0.404521	3094	1063	324	4481	0.690471	0.237224	0.072305	67.2
GCA_002531885.1_ASM253188v1_genomic	NWSZ01000106	Rhizobium sp. L9	Bacteria; Proteobacteria; Alphaproteobacteria; Rhizobiales; Rhizobiaceae; Rhizobium/Agrobacterium group; Rhizobium.	0.225483	0.134452	0.250836	0.389229	0.254601	0.296777	0.258634	0.189989	0.088896	0.144546	0.437956	0.328602	3057	748	1023	4828	0.633181	0.15493	0.211889	60.8
GCA_002141945.1_ASM214194v1_genomic	NASI01000001	Gilliamella sp. NO1	Bacteria; Proteobacteria; Gammaproteobacteria; Orbales; Orbaceae; Gilliamella.	0.301225	0.204492	0.173303	0.32098	0.323981	0.317778	0.207601	0.150639	0.341459	0.420132	0.117309	0.121099	131	236	1115	1482	0.088394	0.159244	0.752362	34.7
GCA_000241165.2_PspBSi20439_1.0_genomic	BADW01000243	Pseudoalteromonas sp. BSi20439	Bacteria; Proteobacteria; Gammaproteobacteria; Alteromonadales; Pseudoalteromonadaceae; Pseudoalteromonas.	0.280917	0.180876	0.190983	0.347224	0.322419	0.302003	0.216251	0.159327	0.303164	0.354446	0.176233	0.166157	195	276	1389	1860	0.104839	0.148387	0.746774	40.2953
GCA_000433475.1_MGS956_genomic	HF993067	Mycoplasma sp. CAG:956	Bacteria; Tenericutes; Mollicutes; Mycoplasmataceae; Mycoplasma; environmental samples.	0.404052	0.214676	0.094194	0.287077	0.399988	0.310431	0.15848	0.131101	0.359449	0.478977	0.076447	0.085127	104	254	721	1079	0.096386	0.235403	0.668211	27.6
GCA_000307875.1_BABA1.0_genomic	AJLS01000001	Bacillus bataviensis LMG 21833	Bacteria; Firmicutes; Bacilli; Bacillales; Bacillaceae; Bacillus.	0.307921	0.186641	0.168933	0.336505	0.328106	0.320424	0.202782	0.148688	0.303009	0.32728	0.168082	0.201629	604	634	2199	3437	0.175735	0.184463	0.639802	39.4
GCA_002965925.2_ASM296592v2_genomic	PTSX02000099	Escherichia sp. MOD1-EC5451	Bacteria; Proteobacteria; Gammaproteobacteria; Enterobacterales; Enterobacteriaceae; Escherichia.	0.251689	0.156721	0.24167	0.34992	0.288603	0.303365	0.227286	0.180746	0.184279	0.264311	0.262342	0.289067	1131	282	2473	3886	0.291045	0.072568	0.636387	50.5
GCA_000963985.1_ASM96398v1_genomic	JZRH01000001	Pantoea sp. BL1	Bacteria; Proteobacteria; Gammaproteobacteria; Enterobacterales; Erwiniaceae; Pantoea.	0.236523	0.149856	0.258223	0.355398	0.278558	0.303461	0.232645	0.185336	0.146615	0.227993	0.297035	0.328358	1292	336	2292	3920	0.329592	0.085714	0.584694	55
GCA_002083355.1_ASM208335v1_genomic	LVWU01000001	Nitrospira sp. HN-bin3 (biofilter metagenome)	Bacteria; Nitrospirae; Nitrospirales; Nitrospiraceae; Nitrospira.	0.236368	0.148203	0.244189	0.37124	0.280197	0.298346	0.232991	0.188471	0.1458	0.193206	0.318445	0.342421	327	222	240	789	0.414449	0.281369	0.304183	56.8
GCA_001543145.1_ASM154314v1_genomic	CP014160	Aerococcus sanguinicola	Bacteria; Firmicutes; Bacilli; Lactobacillales; Aerococcaceae; Aerococcus.	0.258148	0.165566	0.205962	0.370324	0.339252	0.299461	0.209602	0.151685	0.199001	0.259378	0.318354	0.223267	55	285	604	944	0.058263	0.301907	0.639831	47.4
GCA_001295785.1_ASM129578v1_genomic	LJIB01000001	Rhizobium sp. AAP116	Bacteria; Proteobacteria; Alphaproteobacteria; Rhizobiales; Rhizobiaceae; Rhizobium/Agrobacterium group; Rhizobium.	0.222329	0.132196	0.252308	0.393168	0.25758	0.298072	0.258344	0.186003	0.083291	0.144045	0.446485	0.326179	2369	243	519	3131	0.756627	0.077611	0.165762	60.8
GCA_002250385.1_ASM225038v1_genomic	NKDB01000002	Alicycliphilus sp. BQ1	Bacteria; Proteobacteria; Betaproteobacteria; Burkholderiales; Comamonadaceae; Alicycliphilus.	0.191621	0.112329	0.293074	0.402976	0.243378	0.283736	0.265345	0.20754	0.036776	0.037952	0.506524	0.418748	2780	447	389	3616	0.768805	0.123617	0.107577	68.3
GCA_000298215.1_ASM29821v1_genomic	BAHD01000166	Kineosphaera limosa NBRC 100340	Bacteria; Actinobacteria; Micrococcales; Dermatophilaceae; Kineosphaera.	0.17807	0.112076	0.273171	0.436683	0.241597	0.276561	0.277491	0.204351	0.034171	0.046199	0.530283	0.389347	874	171	66	1111	0.786679	0.153915	0.059406	70.4
GCA_001915455.1_ASM191545v1_genomic	MNQN01000087	Bacteroides sp. 43_46 (human gut metagenome)	Bacteria; Bacteroidetes; Bacteroidia; Bacteroidales; Bacteroidaceae; Bacteroides.	0.300107	0.193957	0.181292	0.324644	0.336992	0.297792	0.203762	0.161454	0.24598	0.313835	0.211567	0.228618	439	331	1753	2523	0.173999	0.131193	0.694808	44.95
GCA_000826205.1_Citrobacter_pasteurii_55-13_genomic	CDHL01000001	Citrobacter pasteurii	Bacteria; Proteobacteria; Gammaproteobacteria; Enterobacterales; Enterobacteriaceae; Citrobacter.	0.248269	0.15177	0.24771	0.352251	0.2839	0.304987	0.229431	0.181682	0.166158	0.2468	0.281672	0.30537	1229	352	2412	3993	0.307789	0.088154	0.604057	51.8
GCA_000437735.1_MGS38_genomic	FR899312	Eubacterium sp. CAG:38	Bacteria; Firmicutes; Clostridia; Clostridiales; Eubacteriaceae; Eubacterium; environmental samples.	0.315526	0.170221	0.157802	0.356452	0.343023	0.298902	0.204849	0.153227	0.283159	0.299042	0.175393	0.242405	180	279	919	1378	0.130624	0.202467	0.666909	41.7
GCA_002163115.1_ASM216311v1_genomic	MAAI01000042	Methylophaga sp. 41_12_T18	Bacteria; Proteobacteria; Gammaproteobacteria; Thiotrichales; Piscirickettsiaceae; Methylophaga.	0.266427	0.191793	0.190085	0.351694	0.310733	0.306275	0.220452	0.162539	0.293483	0.365662	0.172734	0.168122	254	261	982	1497	0.169673	0.174349	0.655979	44.5
GCA_002772135.1_ASM277213v1_genomic	PCRX01000021	Candidatus Kuenenbacteria bacterium CG23_combo_of_CG06-09_8_20_14_all_39_39 (groundwater metagenome)	Bacteria; Candidatus Kuenenbacteria.	0.334317	0.173201	0.162606	0.329876	0.350962	0.305289	0.190844	0.15295	0.27331	0.311085	0.202572	0.213018	26	41	158	225	0.115556	0.182222	0.702222	39
GCA_001422495.1_Leaf29_genomic	LMKY01000001	Sphingomonas sp. Leaf29	Bacteria; Proteobacteria; Alphaproteobacteria; Sphingomonadales; Sphingomonadaceae; Sphingomonas.	0.196917	0.118682	0.265669	0.418733	0.235907	0.280957	0.277388	0.205745	0.057994	0.09005	0.439	0.412957	1413	330	406	2149	0.657515	0.15356	0.188925	66.2
GCA_000024565.1_ASM2456v1_genomic	CP001779	Streptobacillus moniliformis DSM 12112	Bacteria; Fusobacteria; Fusobacteriales; Leptotrichiaceae; Streptobacillus.	0.395375	0.213017	0.083488	0.308121	0.380349	0.325281	0.166075	0.128295	0.476439	0.409074	0.03556	0.078927	108	263	655	1026	0.105263	0.256335	0.638402	26.2327
GCA_000508205.1_ASM50820v1_genomic	CP006852	Pseudomonas sp. TKP	Bacteria; Proteobacteria; Gammaproteobacteria; Pseudomonadales; Pseudomonadaceae; Pseudomonas.	0.21819	0.141644	0.270064	0.370103	0.266553	0.30013	0.237417	0.1959	0.095615	0.125847	0.423635	0.354903	2911	636	1548	5095	0.571344	0.124828	0.303827	60.7
GCA_001781305.1_ASM178130v1_genomic	MFLJ01000001	Candidatus Kaiserbacteria bacterium RIFCSPHIGHO2_02_FULL_55_17 (subsurface metagenome)	Bacteria; Candidatus Kaiserbacteria.	0.259765	0.132137	0.228866	0.379232	0.298537	0.288826	0.242848	0.169812	0.14223	0.163179	0.376464	0.318174	30	41	66	137	0.218978	0.29927	0.481752	55.3
GCA_001873855.1_ASM187385v1_genomic	MNZZ01000346	Rhodobacteraceae bacterium CG2_30_10_405 (groundwater metagenome)	Bacteria; Proteobacteria; Alphaproteobacteria; Rhodobacterales; Rhodobacteraceae.	0.202827	0.120694	0.26693	0.409549	0.233252	0.297339	0.269737	0.199665	0.05791	0.109371	0.415942	0.416787	864	151	148	1163	0.742906	0.129837	0.127257	66.1
GCA_900115085.1_IMG-taxon_2667527410_annotated_assembly_genomic	FOVF01000078	Dokdonella immobilis	Bacteria; Proteobacteria; Gammaproteobacteria; Xanthomonadales; Rhodanobacteraceae; Dokdonella.	0.196699	0.127651	0.278021	0.397629	0.247431	0.283305	0.257906	0.211358	0.073527	0.105351	0.474352	0.346769	2217	505	201	2923	0.758467	0.172768	0.068765	65
GCA_001913845.1_ASM191384v1_genomic	MKGP01000156	Limnothrix sp. CACIAM 69d (freshwater metagenome)	Bacteria; Cyanobacteria; Synechococcales; Pseudanabaenaceae; Limnothrix.	0.215385	0.167154	0.252021	0.365439	0.274857	0.292982	0.243064	0.189098	0.142159	0.202188	0.319263	0.33639	264	848	628	1740	0.151724	0.487356	0.36092	55.3
GCA_000255555.2_ASM25555v2_genomic	AGRW01000056	Treponema saccharophilum DSM 2985	Bacteria; Spirochaetes; Spirochaetales; Spirochaetaceae; Treponema.	0.28796	0.166378	0.185172	0.36049	0.308108	0.297075	0.224766	0.170051	0.141757	0.144974	0.377069	0.3362	866	449	598	1913	0.452692	0.23471	0.312598	53.2
GCA_001524445.2_ASM152444v2_genomic	CP013417	Burkholderia sp. MSMB0266	Bacteria; Proteobacteria; Betaproteobacteria; Burkholderiales; Burkholderiaceae; Burkholderia; pseudomallei group.	0.190461	0.126924	0.275316	0.407299	0.242052	0.280141	0.278493	0.199313	0.04957	0.065996	0.454684	0.42975	3308	452	799	4559	0.725598	0.099145	0.175258	67.3048
GCA_001822795.1_ASM182279v1_genomic	MHSQ01000001	Candidatus Taylorbacteria bacterium RIFOXYD2_FULL_36_9 (subsurface metagenome)	Bacteria; Candidatus Taylorbacteria.	0.34012	0.184375	0.139444	0.336061	0.358603	0.305248	0.192253	0.143917	0.317752	0.380927	0.123099	0.178178	8	23	110	141	0.056738	0.163121	0.780142	35.7
GCA_900105365.1_IMG-taxon_2690315650_annotated_assembly_genomic	FNSX01000003	Rhizobiales bacterium GAS191	Bacteria; Proteobacteria; Alphaproteobacteria; Rhizobiales.	0.205284	0.131317	0.265354	0.398044	0.235259	0.290264	0.270208	0.204269	0.067253	0.11577	0.451563	0.365415	4849	1282	636	6767	0.716566	0.189449	0.093986	64.4
GCA_002932035.1_ASM293203v1_genomic	PSVD01000001	Rathayibacter sp. AY1F6	Bacteria; Actinobacteria; Micrococcales; Microbacteriaceae; Rathayibacter.	0.166783	0.114561	0.278593	0.440063	0.221748	0.284947	0.289578	0.203727	0.02222	0.022673	0.577059	0.378049	1779	433	56	2268	0.784392	0.190917	0.024691	72.3
GCA_001546955.1_ASM154695v1_genomic	LNJR01000001	Burkholderia sp. BDU19	Bacteria; Proteobacteria; Betaproteobacteria; Burkholderiales; Burkholderiaceae; Burkholderia; pseudomallei group.	0.188926	0.127092	0.276166	0.407816	0.241007	0.280502	0.278636	0.199855	0.047067	0.063386	0.457569	0.431978	3169	441	742	4352	0.728171	0.101333	0.170496	67.3048
GCA_000768555.3_Rosmuc_1.1_genomic	KN293975	Roseovarius mucosus DSM 17069	Bacteria; Proteobacteria; Alphaproteobacteria; Rhodobacterales; Rhodobacteraceae; Roseovarius.	0.209491	0.130926	0.25476	0.404824	0.247966	0.289518	0.262806	0.19971	0.088455	0.160958	0.38437	0.366216	2141	335	581	3057	0.70036	0.109585	0.190056	61
GCA_000179015.2_ASM17901v2_genomic	CP002449	Alicycliphilus denitrificans BC	Bacteria; Proteobacteria; Betaproteobacteria; Burkholderiales; Comamonadaceae; Alicycliphilus.	0.193658	0.114136	0.291348	0.400858	0.246483	0.284373	0.262862	0.206282	0.043713	0.048412	0.494878	0.412997	2695	456	445	3596	0.749444	0.126808	0.123749	68.3
GCA_001796715.1_ASM179671v1_genomic	MGNF01000001	Chloroflexi bacterium RBG_13_68_17 (sediment metagenome)	Bacteria; Chloroflexi.	0.189116	0.121978	0.283487	0.405418	0.245264	0.294693	0.2516	0.208466	0.054465	0.073921	0.47218	0.399441	516	299	69	884	0.58371	0.338235	0.078054	65.1
GCA_002792165.1_ASM279216v1_genomic	PFNV01000038	Candidatus Tagabacteria bacterium CG_4_10_14_0_2_um_filter_40_13 (groundwater metagenome)	Bacteria; Candidatus Tagabacteria.	0.330075	0.178858	0.162817	0.32825	0.344622	0.30551	0.193003	0.156851	0.296166	0.290086	0.208944	0.204789	40	36	145	221	0.180995	0.162896	0.656109	40.3
GCA_000492175.1_Firm_bact_ASF500_V1_genomic	KI535318	Firmicutes bacterium ASF500	Bacteria; Firmicutes.	0.236886	0.131204	0.243482	0.388428	0.2961	0.289244	0.228592	0.186064	0.05006	0.090819	0.474755	0.384366	230	68	252	550	0.418182	0.123636	0.458182	58.6
GCA_000411455.1_Micr_sp_oral_taxon_186_F0373_V1_genomic	KE150457	Microbacterium sp. oral taxon 186 str. F0373	Bacteria; Actinobacteria; Micrococcales; Microbacteriaceae; Microbacterium.	0.185539	0.112603	0.264941	0.436917	0.236227	0.288325	0.283082	0.192366	0.039164	0.060061	0.526943	0.373832	877	102	60	1039	0.844081	0.098171	0.057748	69.5
GCA_000433575.1_MGS21_genomic	HF997375	Bacteroides caccae CAG:21	Bacteria; Bacteroidetes; Bacteroidia; Bacteroidales; Bacteroidaceae; Bacteroides; environmental samples.	0.301064	0.19003	0.179194	0.329712	0.335478	0.299729	0.204761	0.160036	0.248257	0.314711	0.211897	0.225133	232	175	951	1358	0.170839	0.128866	0.700295	42.1
GCA_900156195.1_IMG-taxon_2603880219_annotated_assembly_genomic	FTPJ01000003	Burkholderia sp. b14	Bacteria; Proteobacteria; Betaproteobacteria; Burkholderiales; Burkholderiaceae; Burkholderia.	0.20308	0.143767	0.269605	0.383548	0.258938	0.284412	0.261382	0.195268	0.111567	0.147297	0.353267	0.387869	1319	379	581	2279	0.578763	0.166301	0.254936	66.6711
GCA_001778015.1_ASM177801v1_genomic	MFFW01000001	Candidatus Falkowbacteria bacterium RIFCSPLOWO2_02_FULL_45_21 (subsurface metagenome)	Bacteria; Candidatus Falkowbacteria.	0.317772	0.173051	0.163623	0.345555	0.331133	0.30399	0.203674	0.161204	0.219813	0.237747	0.281685	0.260739	22	33	140	195	0.112821	0.169231	0.717949	44.1
GCA_001653075.1_Psphaerica_assembly01_genomic	BDCX01000001	Planomonospora sphaerica	Bacteria; Actinobacteria; Streptosporangiales; Streptosporangiaceae; Planomonospora.	0.158621	0.10851	0.290473	0.442396	0.213306	0.271547	0.292488	0.222659	0.026483	0.025484	0.531896	0.416137	4827	891	220	5938	0.8129	0.150051	0.03705	72.7
GCA_002798465.1_ASM279846v1_genomic	PHIJ01000001	Pseudomonas sp. S10E 269	Bacteria; Proteobacteria; Gammaproteobacteria; Pseudomonadales; Pseudomonadaceae; Pseudomonas.	0.218112	0.140544	0.270234	0.371111	0.269212	0.299214	0.236687	0.194887	0.092628	0.119143	0.432283	0.355945	2745	619	1590	4954	0.554098	0.12495	0.320953	60.7
GCA_001996445.1_ASM199644v1_genomic	MRVI01000001	Paenibacillus ihbetae	Bacteria; Firmicutes; Bacilli; Bacillales; Paenibacillaceae; Paenibacillus.	0.263653	0.159052	0.225463	0.351833	0.301753	0.30832	0.216493	0.173433	0.147245	0.198566	0.303976	0.350213	1130	862	2182	4174	0.270724	0.206517	0.52276	51.5
GCA_001995695.1_ASM199569v1_genomic	MUEY01000001	Salinivibrio sp. ML290	Bacteria; Proteobacteria; Gammaproteobacteria; Vibrionales; Vibrionaceae; Salinivibrio.	0.24209	0.165448	0.229991	0.362471	0.299629	0.297546	0.230612	0.17221	0.193412	0.258785	0.278297	0.26943	461	406	1428	2295	0.200871	0.176906	0.622222	50.2
GCA_001499675.1_Acetobacter_ghanensis_genomic	LN609302	Acetobacter ghanensis	Bacteria; Proteobacteria; Alphaproteobacteria; Rhodospirillales; Acetobacteraceae; Acetobacter.	0.217046	0.134235	0.267721	0.380998	0.252256	0.28631	0.266512	0.194921	0.137332	0.236259	0.308669	0.317739	851	174	748	1773	0.479977	0.098139	0.421884	56.9043
GCA_000994385.1_ASM99438v1_genomic	LBZR01000001	Candidatus Curtissbacteria bacterium GW2011_GWD1_40_8 (groundwater metagenome)	Bacteria; Candidatus Curtissbacteria.	0.325777	0.190936	0.170912	0.312376	0.323295	0.322515	0.206933	0.147257	0.303354	0.335431	0.188972	0.172243	121	69	207	397	0.304786	0.173804	0.521411	39.3
GCA_001570425.1_ASM157042v1_genomic	BCSX01000001	Mycobacterium brisbanense	Bacteria; Actinobacteria; Corynebacteriales; Mycobacteriaceae; Mycobacterium; Mycobacterium fortuitum complex.	0.189268	0.126656	0.262689	0.421387	0.234062	0.282057	0.284721	0.199159	0.071381	0.083218	0.465853	0.379548	3701	1316	504	5521	0.67035	0.238363	0.091288	66.6
GCA_002288305.1_ASM228830v1_genomic	CP016779	Candidatus Nanopelagicus abundans	Bacteria; Actinobacteria; Candidatus Nanopelagicales; Candidatus Nanopelagicus.	0.28484	0.181747	0.168552	0.36486	0.28663	0.304963	0.242899	0.165507	0.346647	0.386807	0.122488	0.144058	175	188	657	1020	0.171569	0.184314	0.644118	40.2
GCA_001429415.1_Root670_genomic	LMJU01000001	Bosea sp. Root670	Bacteria; Proteobacteria; Alphaproteobacteria; Rhizobiales; Bradyrhizobiaceae; Bosea.	0.206494	0.123435	0.265732	0.404339	0.240648	0.29454	0.268377	0.196436	0.042298	0.08738	0.497786	0.372533	2318	340	304	2962	0.782579	0.114787	0.102633	66.6
GCA_000999945.1_ASM99994v1_genomic	LCON01000001	Candidatus Peregrinibacteria bacterium GW2011_GWA2_47_7 (groundwater metagenome)	Bacteria; Candidatus Peregrinibacteria.	0.291808	0.1592	0.205671	0.343322	0.318805	0.307058	0.215103	0.159024	0.23418	0.261094	0.270481	0.234245	99	72	167	338	0.292899	0.213018	0.494083	46.7
GCA_002155185.1_ASM215518v1_genomic	MTAX01000058	Nostoc sp. RF31Y	Bacteria; Cyanobacteria; Nostocales; Nostocaceae; Nostoc.	0.263679	0.1885	0.217032	0.330789	0.303907	0.303517	0.224137	0.16844	0.297628	0.331337	0.1868	0.184237	947	1087	2250	4284	0.221055	0.253735	0.52521	41.4
GCA_002280095.1_ASM228009v1_genomic	NCDH01000006	Verrucomicrobiales bacterium 32-60-5 (mine drainage metagenome)	Bacteria; Verrucomicrobia; Verrucomicrobiae; Verrucomicrobiales.	0.254561	0.120462	0.256056	0.368922	0.301035	0.284646	0.224056	0.190263	0.099348	0.143489	0.454632	0.30253	28	13	25	66	0.424242	0.19697	0.378788	59.8
GCA_000314955.1_ASM31495v1_genomic	BAEM01000063	Paraglaciecola chathamensis S18K6	Bacteria; Proteobacteria; Gammaproteobacteria; Alteromonadales; Alteromonadaceae; Paraglaciecola.	0.271162	0.187034	0.195196	0.346609	0.314548	0.298794	0.220094	0.166563	0.260795	0.309943	0.226065	0.203198	419	657	1847	2923	0.143346	0.224769	0.631885	0.452575
GCA_001770705.1_ASM177070v1_genomic	MERT01000001	Burkholderiales bacterium GWF1_66_17 (subsurface metagenome)	Bacteria; Proteobacteria; Betaproteobacteria; Burkholderiales.	0.208867	0.120862	0.279724	0.390547	0.253117	0.291816	0.255737	0.199328	0.06279	0.071675	0.482374	0.38316	2685	197	333	3215	0.835148	0.061275	0.103577	65.7
GCA_001724775.1_ASM172477v1_genomic	MEFJ01000001	Thiobacillus sp. SCN 64-35 (bioreactor metagenome)	Bacteria; Proteobacteria; Betaproteobacteria; Nitrosomonadales; Thiobacillaceae; Thiobacillus.	0.20619	0.127949	0.276788	0.389072	0.253943	0.298848	0.253136	0.194066	0.080274	0.103169	0.453689	0.362868	297	49	72	418	0.710526	0.117225	0.172249	63.2
GCA_001811545.1_ASM181154v1_genomic	KV805090	Turicella sp. HMSC074A09	Bacteria; Actinobacteria; Corynebacteriales; Corynebacteriaceae; Turicella.	0.205875	0.137447	0.245022	0.411656	0.267902	0.284125	0.272773	0.1752	0.082007	0.14905	0.445436	0.323507	252	672	835	1759	0.143263	0.382035	0.474702	60.6
GCA_001484565.1_ASM148456v1_genomic	CP013743	Streptomyces sp. CdTB01	Bacteria; Actinobacteria; Streptomycetales; Streptomycetaceae; Streptomyces.	0.168928	0.113014	0.286816	0.431242	0.231974	0.268534	0.288606	0.210886	0.031212	0.028632	0.548537	0.391618	4550	979	281	5810	0.783133	0.168503	0.048365	71.8
GCA_001424755.1_Leaf446_genomic	LMRF01000001	Marmoricola sp. Leaf446	Bacteria; Actinobacteria; Propionibacteriales; Nocardioidaceae; Marmoricola.	0.158876	0.10827	0.284605	0.448249	0.235424	0.281607	0.27516	0.20781	0.012337	0.01633	0.57603	0.395304	1561	336	21	1918	0.813869	0.175182	0.010949	71.45
GCA_002288545.1_ASM228854v1_genomic	CP017482	Pectobacterium polaris	Bacteria; Proteobacteria; Gammaproteobacteria; Enterobacterales; Pectobacteriaceae; Pectobacterium.	0.24435	0.152129	0.25346	0.35006	0.286266	0.301611	0.23213	0.179993	0.159574	0.238268	0.284403	0.317756	1021	442	1966	3429	0.297754	0.128901	0.573345	51.9
GCA_000215975.1_ASM21597v1_genomic	CP002829	Thermodesulfobacterium geofontis OPF15	Bacteria; Thermodesulfobacteria; Thermodesulfobacteriales; Thermodesulfobacteriaceae; Thermodesulfobacterium.	0.345019	0.212644	0.134267	0.30807	0.349735	0.336137	0.17757	0.136557	0.410069	0.418418	0.072272	0.099241	188	161	964	1313	0.143184	0.12262	0.734196	31
GCA_000981385.1_ASM98138v1_genomic	LATZ01000001	Bacillus sp. SA1-12	Bacteria; Firmicutes; Bacilli; Bacillales; Bacillaceae; Bacillus.	0.307689	0.195254	0.164188	0.332868	0.328342	0.323045	0.201252	0.14736	0.334748	0.350928	0.13909	0.175234	585	600	2532	3717	0.157385	0.16142	0.681195	38.5
GCA_000226315.1_ASM22631v1_genomic	CP002382	Micavibrio aeruginosavorus ARL-13	Bacteria; Proteobacteria; Alphaproteobacteria; Micavibrio.	0.248405	0.149911	0.221136	0.380549	0.285978	0.290278	0.24736	0.176384	0.140379	0.212457	0.32991	0.317254	305	155	925	1385	0.220217	0.111913	0.66787	54.35
GCA_000498515.1_Fsal1.0_genomic	AVFO01000001	Flavobacterium saliperosum S13	Bacteria; Bacteroidetes; Flavobacteriia; Flavobacteriales; Flavobacteriaceae; Flavobacterium.	0.320951	0.203486	0.147407	0.328156	0.348809	0.311636	0.203388	0.136167	0.282532	0.286824	0.222223	0.208422	90	208	1059	1357	0.066323	0.153279	0.780398	39.6
GCA_002937755.1_ASM293775v1_genomic	PTKM01000001	Alphaproteobacteria bacterium MarineAlpha6_Bin6 (marine metagenome)	Bacteria; Proteobacteria; Alphaproteobacteria.	0.412376	0.226327	0.093707	0.267589	0.376792	0.320159	0.175658	0.127391	0.455945	0.416893	0.052493	0.074669	67	58	507	632	0.106013	0.091772	0.802215	25.7
GCA_001897795.1_ASM189779v1_genomic	MKUL01000001	Alphaproteobacteria bacterium 41-28 (bioreactor metagenome)	Bacteria; Proteobacteria; Alphaproteobacteria.	0.26848	0.172293	0.221076	0.338151	0.302449	0.309143	0.222065	0.166342	0.259602	0.35304	0.196228	0.191131	235	163	378	776	0.302835	0.210052	0.487113	40.6
GCA_001821755.1_ASM182175v1_genomic	MHNZ01000001	Candidatus Ryanbacteria bacterium RIFCSPLOWO2_02_FULL_47_14 (subsurface metagenome)	Bacteria; Candidatus Ryanbacteria.	0.274965	0.151039	0.219729	0.354267	0.309815	0.303533	0.216049	0.170569	0.239584	0.288795	0.224727	0.246859	51	26	104	181	0.281768	0.143646	0.574586	46.7
GCA_900004565.1_BBA-C_PRJEB8796_v1_genomic	LN831689	Thiomonas sp. CB6	Bacteria; Proteobacteria; Betaproteobacteria; Burkholderiales; Thiomonas.	0.204752	0.123981	0.283595	0.387672	0.259608	0.286436	0.256955	0.197007	0.077776	0.113447	0.442744	0.366037	1143	86	247	1476	0.77439	0.058266	0.167344	63.7796
GCA_001996115.1_ASM199611v1_genomic	MUFH01000001	Salinivibrio sp. MA427	Bacteria; Proteobacteria; Gammaproteobacteria; Vibrionales; Vibrionaceae; Salinivibrio.	0.242852	0.167072	0.227942	0.362134	0.29936	0.297102	0.231042	0.17256	0.204859	0.273525	0.263575	0.257898	372	305	1227	1904	0.195378	0.160189	0.644433	50.2
GCA_000760375.1_ASM76037v1_genomic	JNBE01000001	Prochlorococcus sp. SS52	Bacteria; Cyanobacteria; Synechococcales; Prochloraceae; Prochlorococcus.	0.310727	0.197381	0.174699	0.317194	0.308906	0.306521	0.210804	0.173769	0.36716	0.387584	0.110845	0.134411	281	190	647	1118	0.251342	0.169946	0.578712	31.5
GCA_000438375.1_MGS182_genomic	FR903879	Roseburia sp. CAG:182	Bacteria; Firmicutes; Clostridia; Clostridiales; Lachnospiraceae; Roseburia; environmental samples.	0.302789	0.161662	0.17485	0.360699	0.34274	0.299675	0.199884	0.157707	0.230148	0.239923	0.229238	0.300698	305	309	866	1480	0.206081	0.208784	0.585135	41.7
GCA_000416315.1_ASM41631v1_genomic	ASZI01000001	Osedax symbiont Rs2 (symbiont metagenome)	Bacteria; Proteobacteria; Gammaproteobacteria; Oceanospirillales; unclassified Oceanospirillaceae.	0.273485	0.176823	0.201789	0.347903	0.301065	0.308006	0.219058	0.171871	0.235396	0.285212	0.243768	0.235625	355	419	1041	1815	0.195592	0.230854	0.573554	45.2
GCA_001653565.1_ASM165356v1_genomic	LYPB01000001	Paenibacillus sp. 1ZS3-15	Bacteria; Firmicutes; Bacilli; Bacillales; Paenibacillaceae; Paenibacillus.	0.280056	0.17957	0.199395	0.340979	0.302587	0.318033	0.215665	0.163714	0.231799	0.295673	0.214645	0.257884	764	889	2024	3677	0.207778	0.241773	0.550449	45.3
GCA_001945395.1_ASM194539v1_genomic	MSXV01000009	Pseudomonas sp. PA15(2017)	Bacteria; Proteobacteria; Gammaproteobacteria; Pseudomonadales; Pseudomonadaceae; Pseudomonas.	0.207918	0.124489	0.288672	0.378921	0.266601	0.295648	0.234493	0.203257	0.070773	0.105143	0.463323	0.360762	2578	475	723	3776	0.682733	0.125794	0.191472	60.7
GCA_001707805.1_ASM170780v1_genomic	LYMW01000001	Rickettsia sp. wq	Bacteria; Proteobacteria; Alphaproteobacteria; Rickettsiales; Rickettsiaceae; Rickettsieae; Rickettsia.	0.358336	0.201816	0.142241	0.297607	0.346521	0.326102	0.189437	0.137939	0.358531	0.414359	0.100471	0.126639	114	144	442	700	0.162857	0.205714	0.631429	32.65
GCA_002791955.1_ASM279195v1_genomic	PFNK01000003	candidate division WWE3 bacterium CG_4_10_14_0_2_um_filter_42_7 (groundwater metagenome)	Bacteria; candidate division WWE3.	0.318173	0.180595	0.160841	0.34039	0.333326	0.305973	0.203765	0.156937	0.279038	0.325215	0.183639	0.212108	51	19	85	155	0.329032	0.122581	0.548387	41.4
GCA_900102085.1_IMG-taxon_2654588110_annotated_assembly_genomic	FMVM01000034	Paenibacillus polysaccharolyticus	Bacteria; Firmicutes; Bacilli; Bacillales; Paenibacillaceae; Paenibacillus.	0.274517	0.169179	0.210947	0.345358	0.313548	0.303609	0.216924	0.165919	0.230831	0.294514	0.204285	0.27037	1099	903	2339	4341	0.253167	0.208017	0.538816	45.6
GCA_002171435.1_ASM217143v1_genomic	NHFC01000057	Alteromonadaceae bacterium TMED101 (marine metagenome)	Bacteria; Proteobacteria; Gammaproteobacteria; Alteromonadales; Alteromonadaceae.	0.233461	0.158688	0.22279	0.38506	0.272968	0.293804	0.245255	0.188552	0.182794	0.25515	0.281035	0.274798	468	287	463	1218	0.384236	0.235632	0.380131	52.7
GCA_002795965.1_ASM279596v1_genomic	PCVF01000043	Candidatus Uhrbacteria bacterium CG11_big_fil_rev_8_21_14_0_20_41_9 (groundwater metagenome)	Bacteria; Candidatus Uhrbacteria.	0.305006	0.152397	0.182742	0.359855	0.333281	0.303954	0.208298	0.154467	0.309806	0.333639	0.16334	0.193215	11	51	223	285	0.038596	0.178947	0.782456	41
GCA_002738305.1_vulpis66_v1_genomic	LDWZ01000022	Campylobacter sp. 251/13	Bacteria; Proteobacteria; Epsilonproteobacteria; Campylobacterales; Campylobacteraceae; Campylobacter.	0.345127	0.202404	0.140867	0.311602	0.35337	0.329931	0.165992	0.15071	0.304498	0.396591	0.137392	0.161518	357	116	756	1229	0.29048	0.094386	0.615134	34.6
GCA_001793075.1_ASM179307v1_genomic	MGHE01000001	Candidatus Woesebacteria bacterium RIFCSPLOWO2_01_FULL_39_14 (subsurface metagenome)	Bacteria; Candidatus Woesebacteria.	0.330757	0.170855	0.153575	0.344812	0.338188	0.30503	0.199422	0.157343	0.325166	0.31367	0.165878	0.195286	40	43	92	175	0.228571	0.245714	0.525714	38.6
GCA_001725765.1_ASM172576v1_genomic	MEGK01000001	Rhodanobacter sp. SCN 66-43 (bioreactor metagenome)	Bacteria; Proteobacteria; Gammaproteobacteria; Xanthomonadales; Rhodanobacteraceae; Rhodanobacter.	0.192654	0.135011	0.270798	0.401537	0.25323	0.283687	0.260844	0.202239	0.07285	0.075363	0.458578	0.393208	1467	249	156	1872	0.783654	0.133013	0.083333	65.7
GCA_000503835.1_ASM50383v1_genomic	CP006914	candidate division WWE3 bacterium RAAC2_WWE3_1	Bacteria; candidate division WWE3.	0.319618	0.197541	0.153371	0.32947	0.308231	0.319007	0.218811	0.153951	0.278769	0.274148	0.229619	0.217464	46	36	128	210	0.219048	0.171429	0.609524	43.2
GCA_001010435.1_ASM101043v1_genomic	JPLD01000001	Xanthomonas hyacinthi DSM 19077	Bacteria; Proteobacteria; Gammaproteobacteria; Xanthomonadales; Xanthomonadaceae; Xanthomonas.	0.192257	0.123325	0.283817	0.400601	0.250168	0.282976	0.261455	0.205404	0.05117	0.076973	0.479242	0.392617	3171	578	685	4434	0.715156	0.130356	0.154488	68.074
GCA_000224675.1_ASM22467v1_genomic	CP003026	Enterobacter asburiae LF7a	Bacteria; Proteobacteria; Gammaproteobacteria; Enterobacterales; Enterobacteriaceae; Enterobacter; Enterobacter cloacae complex.	0.246187	0.144502	0.253677	0.355634	0.281688	0.303767	0.231724	0.182822	0.146509	0.223402	0.308277	0.321812	1292	378	2378	4048	0.31917	0.093379	0.587451	0.551315
GCA_002840035.1_ASM284003v1_genomic	PGZI01000188	Gammaproteobacteria bacterium HGW-Gammaproteobacteria-12 (groundwater metagenome)	Bacteria; Proteobacteria; Gammaproteobacteria.	0.204347	0.125372	0.296916	0.373366	0.267645	0.296722	0.230114	0.205522	0.076143	0.122811	0.439862	0.36118	2103	446	664	3213	0.654528	0.138811	0.20666	62.7
GCA_000475355.1_De_Novo_assembly_genomic	AXBW01000001	Marinobacter sp. C1S70	Bacteria; Proteobacteria; Gammaproteobacteria; Alteromonadales; Alteromonadaceae; Marinobacter.	0.225974	0.135263	0.263999	0.374765	0.282822	0.296213	0.230327	0.190638	0.117287	0.184054	0.360585	0.338073	1642	274	793	2709	0.606128	0.101144	0.292728	57.2
GCA_001779175.1_ASM177917v1_genomic	MFJI01000001	Candidatus Gottesmanbacteria bacterium RIFCSPHIGHO2_01_FULL_43_15 (subsurface metagenome)	Bacteria; Candidatus Gottesmanbacteria.	0.296682	0.167259	0.193649	0.342409	0.317503	0.307453	0.216542	0.158502	0.275905	0.283046	0.219878	0.221185	56	27	135	218	0.256881	0.123853	0.619266	42.5
GCA_001421155.1_Leaf5_genomic	LMJZ01000001	Sphingomonas sp. Leaf5	Bacteria; Proteobacteria; Alphaproteobacteria; Sphingomonadales; Sphingomonadaceae; Sphingomonas.	0.196776	0.120765	0.26519	0.417269	0.236835	0.280405	0.276523	0.206236	0.062029	0.097504	0.435681	0.404786	1430	315	416	2161	0.661731	0.145766	0.192503	66.2
GCA_002772935.1_ASM277293v1_genomic	PFCT01000094	Candidatus Omnitrophica bacterium CG10_big_fil_rev_8_21_14_0_10_43_8 (groundwater metagenome)	Bacteria; Candidatus Omnitrophica.	0.336581	0.168264	0.153034	0.342121	0.322241	0.311866	0.205347	0.160559	0.274704	0.284454	0.191604	0.249271	150	86	288	524	0.28626	0.164122	0.549618	42.3
GCA_001823875.1_ASM182387v1_genomic	MHVX01000001	Candidatus Zambryskibacteria bacterium RIFCSPHIGHO2_12_FULL_43_12b (subsurface metagenome)	Bacteria; Candidatus Zambryskibacteria.	0.318781	0.153546	0.175139	0.352533	0.336703	0.297763	0.208481	0.157053	0.294133	0.304304	0.18289	0.218693	16	39	96	151	0.10596	0.258278	0.635762	42.9
GCA_000194925.1_ASM19492v1_genomic	GL878494	Neisseria bacilliformis ATCC BAA-1200	Bacteria; Proteobacteria; Betaproteobacteria; Neisseriales; Neisseriaceae; Neisseria.	0.230504	0.137733	0.257393	0.374371	0.282391	0.280367	0.250696	0.186546	0.14	0.0907	0.518706	0.250594	762	277	765	1804	0.422395	0.153548	0.424058	59.4
GCA_000955785.1_ASM95578v1_genomic	JYOD01000001	Burkholderiaceae bacterium 16	Bacteria; Proteobacteria; Betaproteobacteria; Burkholderiales; Burkholderiaceae.	0.201864	0.126987	0.274131	0.397018	0.243478	0.290087	0.266115	0.200321	0.070377	0.095516	0.444429	0.389677	3894	1017	1215	6126	0.635651	0.166014	0.198335	64.6
GCA_000165465.1_ASM16546v1_genomic	CP002175	Halanaerobium praevalens DSM 2228	Bacteria; Firmicutes; Clostridia; Halanaerobiales; Halanaerobiaceae; Halanaerobium.	0.346902	0.202147	0.121089	0.329862	0.362517	0.316341	0.186959	0.134183	0.394275	0.449263	0.056984	0.099478	135	277	1377	1789	0.075461	0.154835	0.769704	30.3
GCA_001969825.1_ASM196982v1_genomic	MPVQ01000001	Bradyrhizobium sp. UFLA 03-321	Bacteria; Proteobacteria; Alphaproteobacteria; Rhizobiales; Bradyrhizobiaceae; Bradyrhizobium.	0.21816	0.131397	0.258313	0.39213	0.249159	0.291755	0.265511	0.193574	0.057438	0.097668	0.460448	0.384446	2984	1417	881	5282	0.564938	0.26827	0.166793	63.7
GCA_001939045.1_ASM193904v1_genomic	MKIM01000001	Rhizobium oryziradicis	Bacteria; Proteobacteria; Alphaproteobacteria; Rhizobiales; Rhizobiaceae; Rhizobium/Agrobacterium group; Rhizobium.	0.234825	0.149478	0.234084	0.381613	0.262819	0.300727	0.255201	0.181252	0.125692	0.237832	0.330035	0.306441	1770	360	1221	3351	0.528201	0.107431	0.364369	55.1
GCA_000191065.1_ASM19106v1_genomic	GL872282	Prevotella multiformis DSM 16608	Bacteria; Bacteroidetes; Bacteroidia; Bacteroidales; Prevotellaceae; Prevotella.	0.285038	0.154322	0.220058	0.340582	0.326367	0.290099	0.206971	0.176563	0.141162	0.179006	0.370531	0.309301	408	296	616	1320	0.309091	0.224242	0.466667	51.723
GCA_001304365.1_ASM130436v1_genomic	LJNA01000044	Syntrophobacter sp. DG_60 (sediment metagenome)	Bacteria; Proteobacteria; Deltaproteobacteria; Syntrophobacterales; Syntrophobacteraceae; Syntrophobacter.	0.322424	0.177304	0.159491	0.340781	0.313809	0.318889	0.196841	0.17046	0.306382	0.329579	0.15901	0.205029	89	108	196	393	0.226463	0.274809	0.498728	52.4
GCA_001792995.1_ASM179299v1_genomic	MGHA01000001	Candidatus Woesebacteria bacterium RIFCSPLOWO2_01_FULL_37_19 (subsurface metagenome)	Bacteria; Candidatus Woesebacteria.	0.34153	0.176263	0.143686	0.338521	0.339846	0.306589	0.200602	0.152945	0.350144	0.317836	0.15085	0.181152	44	26	100	170	0.258824	0.152941	0.588235	37.1
GCA_000943805.1_ASM94380v1_genomic	CP010954	Sphingobium sp. YBL2	Bacteria; Proteobacteria; Alphaproteobacteria; Sphingomonadales; Sphingomonadaceae; Sphingobium.	0.206881	0.122494	0.266722	0.403903	0.244331	0.283124	0.263036	0.209509	0.066668	0.11239	0.433865	0.387077	2439	503	551	3493	0.698254	0.144002	0.157744	63.4
GCA_900110275.1_IMG-taxon_2684623001_annotated_assembly_genomic	FODC01000030	Duganella sp. CF517	Bacteria; Proteobacteria; Betaproteobacteria; Burkholderiales; Oxalobacteraceae; Duganella.	0.217703	0.13228	0.259858	0.39016	0.260533	0.283542	0.263541	0.192384	0.059511	0.060817	0.48338	0.396293	2126	764	1935	4825	0.440622	0.158342	0.401036	63
GCA_002711645.1_ASM271164v1_genomic	PARK01000006	Desulfovibrio sp. (marine metagenome)	Bacteria; Proteobacteria; Deltaproteobacteria; Desulfovibrionales; Desulfovibrionaceae; Desulfovibrio.	0.252528	0.1538	0.226676	0.366995	0.296385	0.304138	0.227907	0.171643	0.150288	0.215059	0.357644	0.276077	376	779	950	2105	0.178622	0.370071	0.451306	59.35
GCA_002084875.1_ASM208487v1_genomic	NBMH01000122	Anaerolineaceae bacterium 4572_78 (marine sediment metagenome)	Bacteria; Chloroflexi; Anaerolineae; Anaerolineales; Anaerolineaceae.	0.291548	0.186343	0.187457	0.334652	0.316378	0.312017	0.205744	0.16586	0.298083	0.367326	0.1649	0.169692	122	223	332	677	0.180207	0.329394	0.490399	39.7
GCA_000313895.1_L17dn_genomic	AMPE01000001	Citrobacter sp. L17	Bacteria; Proteobacteria; Gammaproteobacteria; Enterobacterales; Enterobacteriaceae; Citrobacter.	0.24912	0.15306	0.246778	0.351042	0.284538	0.305098	0.228337	0.182028	0.166789	0.246668	0.281977	0.304567	1334	391	2641	4366	0.305543	0.089556	0.604902	51.9918
GCA_000747075.1_ASM74707v1_genomic	AVCH01000001	Arenimonas malthae CC-JY-1	Bacteria; Proteobacteria; Gammaproteobacteria; Xanthomonadales; Xanthomonadaceae; Arenimonas.	0.211161	0.11513	0.267674	0.406035	0.27193	0.289989	0.243874	0.194208	0.034247	0.028062	0.555781	0.38191	420	22	87	529	0.793951	0.041588	0.164461	70.2
GCA_001773975.1_ASM177397v1_genomic	MEYI01000001	Candidatus Azambacteria bacterium RBG_16_47_10 (subsurface metagenome)	Bacteria; Candidatus Azambacteria.	0.287868	0.153384	0.194841	0.363907	0.323973	0.300157	0.221028	0.154863	0.239234	0.229924	0.23236	0.29846	23	33	105	161	0.142857	0.204969	0.652174	46.7
GCA_900104855.1_IMG-taxon_2693429787_annotated_assembly_genomic	FNSS01000003	Rhizobiales bacterium GAS188	Bacteria; Proteobacteria; Alphaproteobacteria; Rhizobiales.	0.204881	0.13107	0.265466	0.398582	0.234408	0.290815	0.271001	0.203775	0.064376	0.113143	0.455771	0.36671	4514	1170	559	6243	0.72305	0.18741	0.08954	64.7
GCA_000154045.1_ASM15404v1_genomic	DS180868	Vibrio parahaemolyticus AQ3810	Bacteria; Proteobacteria; Gammaproteobacteria; Vibrionales; Vibrionaceae; Vibrio.	0.263947	0.176917	0.208802	0.350334	0.313821	0.304651	0.220792	0.160736	0.246648	0.289434	0.239624	0.224294	519	609	2365	3493	0.148583	0.174349	0.677068	45.3
GCA_001424945.1_Root1203_genomic	LMCW01000001	Rhizobium sp. Root1203	Bacteria; Proteobacteria; Alphaproteobacteria; Rhizobiales; Rhizobiaceae; Rhizobium/Agrobacterium group; Rhizobium.	0.22733	0.136194	0.246933	0.389544	0.255686	0.296917	0.259	0.188398	0.099864	0.148305	0.422838	0.328987	2569	985	824	4378	0.586798	0.224989	0.188214	60.8
GCA_001618005.1_ASM161800v1_genomic	LQXA01000001	Clavibacter tessellarius	Bacteria; Actinobacteria; Micrococcales; Microbacteriaceae; Clavibacter.	0.167689	0.106369	0.278658	0.447284	0.221968	0.282154	0.29126	0.204618	0.014765	0.014507	0.58613	0.384598	1575	434	48	2057	0.765678	0.210987	0.023335	73.59
GCA_001932335.1_ASM193233v1_genomic	MCIK01000001	Pseudonocardia sp. Ae168_Ps1	Bacteria; Actinobacteria; Pseudonocardiales; Pseudonocardiaceae; Pseudonocardia.	0.147771	0.105745	0.291255	0.455229	0.21286	0.268094	0.299041	0.220005	0.024353	0.028604	0.524573	0.42247	3284	448	60	3792	0.866034	0.118143	0.015823	73.2965
GCA_000968315.1_CLOSIBUN13Av1.0_genomic	JZWG01000001	Clostridium sp. IBUN13A	Bacteria; Firmicutes; Clostridia; Clostridiales; Clostridiaceae; Clostridium.	0.378453	0.198702	0.099834	0.323012	0.364247	0.321428	0.172761	0.141565	0.434555	0.398391	0.057907	0.109147	52	207	562	821	0.063337	0.252132	0.684531	35.9
GCA_002783525.1_ASM278352v1_genomic	PFGS01000160	Ignavibacteriales bacterium CG12_big_fil_rev_8_21_14_0_65_30_8 (groundwater metagenome)	Bacteria; Ignavibacteriae; Ignavibacteria; Ignavibacteriales.	0.368007	0.208711	0.117782	0.3055	0.355494	0.320436	0.188077	0.13601	0.407127	0.400972	0.091711	0.100214	130	124	646	900	0.144444	0.137778	0.717778	29.9
GCA_002169625.1_ASM216962v1_genomic	NHJW01000033	Gammaproteobacteria bacterium TMED225 (marine metagenome)	Bacteria; Proteobacteria; Gammaproteobacteria.	0.358813	0.207335	0.123162	0.310689	0.351127	0.315008	0.196429	0.138327	0.392941	0.413172	0.084112	0.103614	128	95	443	666	0.192192	0.142643	0.665165	31.1
GCA_001804285.1_ASM180428v1_genomic	MHFR01000001	Omnitrophica bacterium RIFCSPLOWO2_12_FULL_44_17 (subsurface metagenome)	Bacteria; Candidatus Omnitrophica.	0.287009	0.175484	0.194866	0.342641	0.32078	0.307702	0.203749	0.167769	0.240287	0.298323	0.198026	0.263365	210	109	401	720	0.291667	0.151389	0.556944	44.4
GCA_000992395.1_ASM99239v1_genomic	LBUD01000001	Parcubacteria group bacterium GW2011_GWA2_38_13 (groundwater metagenome)	Bacteria; unclassified Parcubacteria group.	0.341584	0.192471	0.158714	0.307231	0.347716	0.315379	0.194889	0.142023	0.312382	0.311477	0.17401	0.202131	84	84	329	497	0.169014	0.169014	0.661972	38.2
GCA_001665925.1_ASM166592v1_genomic	LZTE01000001	Gordonia sp. 852002-50816_SCH5313054-c	Bacteria; Actinobacteria; Corynebacteriales; Gordoniaceae; Gordonia.	0.193906	0.129449	0.253385	0.42326	0.239155	0.279911	0.284985	0.195948	0.091188	0.096482	0.468436	0.343894	2484	551	200	3235	0.767852	0.170325	0.061824	67.3556
GCA_001521745.1_ASM152174v1_genomic	LNOI01000001	Elizabethkingia genomosp. 2	Bacteria; Bacteroidetes; Flavobacteriia; Flavobacteriales; Flavobacteriaceae; Elizabethkingia.	0.335314	0.191587	0.15928	0.313819	0.357224	0.30462	0.197728	0.140429	0.322765	0.360265	0.147675	0.169295	179	379	1928	2486	0.072003	0.152454	0.775543	35.9
GCA_001792225.1_ASM179222v1_genomic	MGGD01000001	Candidatus Woesebacteria bacterium RIFCSPHIGHO2_01_FULL_38_26b (subsurface metagenome)	Bacteria; Candidatus Woesebacteria.	0.340375	0.17054	0.144348	0.344737	0.337018	0.305288	0.204024	0.15367	0.350916	0.315273	0.151446	0.182364	34	15	88	137	0.248175	0.109489	0.642336	37.4
GCA_001458215.1_Phaeobacter_sp._CECT7735_Spades_Prokka_genomic	CYTW01000001	Phaeobacter sp. CECT 7735	Bacteria; Proteobacteria; Alphaproteobacteria; Rhodobacterales; Rhodobacteraceae; Phaeobacter.	0.225512	0.151193	0.225264	0.398032	0.270329	0.291729	0.2525	0.185443	0.149516	0.222219	0.329393	0.298872	1313	417	1180	2910	0.451203	0.143299	0.405498	55.8
GCA_001811595.1_ASM181159v1_genomic	KV805526	Enterococcus sp. HMSC078F03	Bacteria; Firmicutes; Bacilli; Lactobacillales; Enterococcaceae; Enterococcus.	0.299414	0.204293	0.158802	0.33749	0.338528	0.31325	0.207739	0.140483	0.351187	0.348607	0.142935	0.157272	238	334	1552	2124	0.112053	0.15725	0.730697	38.1
GCA_002002385.1_ASM200238v1_genomic	MQVK01000001	Vibrio sp. SALL6	Bacteria; Proteobacteria; Gammaproteobacteria; Vibrionales; Vibrionaceae; Vibrio.	0.264373	0.176429	0.209568	0.34963	0.314906	0.30482	0.220141	0.160133	0.247293	0.290382	0.239204	0.22312	448	622	2495	3565	0.125666	0.174474	0.69986	44.5
GCA_002148625.1_ASM214862v1_genomic	MWPY01000001	Enterobacter sp. J49	Bacteria; Proteobacteria; Gammaproteobacteria; Enterobacterales; Enterobacteriaceae; Enterobacter.	0.243398	0.141878	0.257726	0.356997	0.281425	0.303124	0.232347	0.183104	0.134743	0.215107	0.319249	0.330901	1112	300	2027	3439	0.32335	0.087235	0.589416	55.405
GCA_002772915.1_ASM277291v1_genomic	PFCR01000021	bacterium CG10_big_fil_rev_8_21_14_0_10_33_18 (groundwater metagenome)	Bacteria.	0.36709	0.187085	0.122912	0.322913	0.362566	0.312169	0.184998	0.140259	0.376991	0.374647	0.105215	0.143147	38	76	262	376	0.101064	0.202128	0.696809	33.2
GCA_000434635.1_MGS110_genomic	HF987968	Firmicutes bacterium CAG:110	Bacteria; Firmicutes; environmental samples.	0.260892	0.146321	0.22453	0.368256	0.29938	0.295841	0.224585	0.180201	0.093856	0.150603	0.414252	0.341297	616	134	729	1479	0.416498	0.090602	0.492901	56.7
GCA_000740675.1_ASM74067v1_genomic	JPXI01000001	Massilia sp. BSC265	Bacteria; Proteobacteria; Betaproteobacteria; Burkholderiales; Oxalobacteraceae; Massilia.	0.212819	0.123672	0.271658	0.391852	0.261384	0.290034	0.255165	0.193417	0.060226	0.062781	0.492599	0.384395	1504	398	953	2855	0.526795	0.139405	0.3338	65.4
GCA_001772335.1_ASM177233v1_genomic	METM01000001	candidate division WOR-1 bacterium RIFCSPHIGHO2_01_FULL_53_15 (subsurface metagenome)	Bacteria; candidate division WOR-1.	0.280542	0.141777	0.209544	0.368136	0.305475	0.306511	0.221135	0.166879	0.135495	0.1525	0.392504	0.319513	206	108	243	557	0.369838	0.193896	0.436266	54
GCA_000511135.2_Mb_MiSeq_454_130116_genomic	KI866522	Microbispora sp. ATCC PTA-5024	Bacteria; Actinobacteria; Streptosporangiales; Streptosporangiaceae; Microbispora.	0.165264	0.112238	0.285051	0.437447	0.221357	0.280094	0.281559	0.216989	0.02134	0.02194	0.53191	0.42481	3581	645	158	4384	0.816834	0.147126	0.03604	71.3
GCA_900116905.1_IMG-taxon_2617270780_annotated_assembly_genomic	FPCG01000031	Micrococcus terreus	Bacteria; Actinobacteria; Micrococcales; Micrococcaceae; Micrococcus.	0.174937	0.119386	0.282788	0.422889	0.243232	0.273713	0.28803	0.195025	0.045006	0.065563	0.483995	0.405436	1918	179	63	2160	0.887963	0.08287	0.029167	68.9
GCA_002104795.1_ASM210479v1_genomic	NCXO01000099	Mycobacterium koreense	Bacteria; Actinobacteria; Corynebacteriales; Mycobacteriaceae; Mycobacterium.	0.179882	0.119251	0.27014	0.430726	0.23088	0.27608	0.289491	0.20355	0.047816	0.055025	0.494024	0.403134	1730	543	247	2520	0.686508	0.215476	0.098016	69.3
GCA_002693985.1_ASM269398v1_genomic	NZKU01000006	Phenylobacterium sp. (marine metagenome)	Bacteria; Proteobacteria; Alphaproteobacteria; Caulobacterales; Caulobacteraceae; Phenylobacterium.	0.187162	0.117494	0.273885	0.421459	0.241056	0.280391	0.276431	0.202121	0.045828	0.086152	0.492793	0.375209	1469	679	295	2443	0.60131	0.277937	0.120753	68.55
GCA_001022135.1_ASM102213v1_genomic	CP011602	Kluyvera intermedia	Bacteria; Proteobacteria; Gammaproteobacteria; Enterobacterales; Enterobacteriaceae; Kluyvera.	0.245619	0.150437	0.250936	0.353007	0.280331	0.303587	0.231491	0.18459	0.156672	0.237802	0.295011	0.310515	1499	403	2549	4451	0.336778	0.090541	0.57268	52.6
GCA_001786275.1_ASM178627v1_genomic	MFWC01000001	Candidatus Nomurabacteria bacterium RIFOXYB1_FULL_43_14 (subsurface metagenome)	Bacteria; Candidatus Nomurabacteria.	0.325337	0.167407	0.167648	0.339608	0.343936	0.300817	0.201387	0.153908	0.260595	0.24864	0.248013	0.242784	28	27	134	189	0.148148	0.142857	0.708995	42.8
GCA_000248015.2_ASM24801v2_genomic	BAFF01000044	Atlantibacter hermannii NBRC 105704	Bacteria; Proteobacteria; Gammaproteobacteria; Enterobacterales; Enterobacteriaceae; Atlantibacter.	0.239913	0.145627	0.253581	0.360879	0.285313	0.301972	0.23046	0.182255	0.142445	0.215976	0.317325	0.324254	649	152	1485	2286	0.283902	0.066492	0.649606	54.2
GCA_001790335.1_ASM179033v1_genomic	MGCI01000001	Candidatus Rokubacteria bacterium RIFCSPLOWO2_12_FULL_71_22 (subsurface metagenome)	Bacteria; Candidatus Rokubacteria.	0.177635	0.111716	0.2888	0.421849	0.23018	0.293371	0.260117	0.216344	0.024753	0.034195	0.513107	0.427954	663	260	49	972	0.682099	0.26749	0.050412	71.4
GCA_002169035.1_ASM216903v1_genomic	NHKB01000010	Chloroflexi bacterium TMED230 (marine metagenome)	Bacteria; Chloroflexi.	0.357893	0.202539	0.117769	0.321798	0.344602	0.308478	0.204808	0.142443	0.417055	0.406978	0.071236	0.102628	34	65	207	306	0.111111	0.212418	0.676471	30.6
GCA_001820855.1_ASM182085v1_genomic	MHRE01000001	Candidatus Taylorbacteria bacterium RIFCSPHIGHO2_01_FULL_45_63 (subsurface metagenome)	Bacteria; Candidatus Taylorbacteria.	0.294873	0.156343	0.19332	0.355464	0.324817	0.304014	0.211036	0.160133	0.241938	0.276257	0.259947	0.221858	19	47	91	157	0.121019	0.299363	0.579618	44.8
GCA_002930935.1_ASM293093v1_genomic	PSTP01000001	Rathayibacter sp. AY1A2	Bacteria; Actinobacteria; Micrococcales; Microbacteriaceae; Rathayibacter.	0.167106	0.114699	0.278406	0.439789	0.222761	0.284886	0.289067	0.203286	0.023071	0.02315	0.576326	0.377453	1796	437	62	2295	0.782571	0.190414	0.027015	72.3
GCA_001897585.1_ASM189758v1_genomic	MKTF01000001	Burkholderiales bacterium 64-34 (bioreactor metagenome)	Bacteria; Proteobacteria; Betaproteobacteria; Burkholderiales.	0.204093	0.121381	0.281159	0.393367	0.249804	0.287702	0.265926	0.196567	0.073112	0.098335	0.442103	0.38645	2641	494	658	3793	0.696283	0.13024	0.173477	64.4
GCA_000820845.2_K22_genomic	CBXV010000001	Pyrinomonas methylaliphatogenes	Bacteria; Acidobacteria; Blastocatellia; Blastocatellales; Pyrinomonadaceae; Pyrinomonas.	0.214538	0.149735	0.255745	0.379981	0.260884	0.289941	0.241489	0.207687	0.123121	0.156835	0.382016	0.338028	1611	404	426	2441	0.659975	0.165506	0.174519	59.7
GCA_900199555.1_IMG-taxon_2623620474_annotated_assembly_genomic	FZQZ01000023	Prevotellaceae bacterium MN60	Bacteria; Bacteroidetes; Bacteroidia; Bacteroidales; Prevotellaceae.	0.292867	0.172418	0.200181	0.334534	0.339771	0.290963	0.203907	0.165359	0.177348	0.306463	0.265715	0.250474	252	246	1233	1731	0.145581	0.142114	0.712305	46
GCA_000508505.1_LS_DORA_2_velvet_1.1_genomic	AZMB01000001	Leuconostoc sp. DORA_2 (human gut metagenome)	Bacteria; Firmicutes; Bacilli; Lactobacillales; Leuconostocaceae; Leuconostoc.	0.323806	0.201702	0.165029	0.309463	0.350076	0.305154	0.199601	0.144959	0.329113	0.380077	0.131036	0.159828	10	12	61	83	0.120482	0.144578	0.73494	38.9
GCA_000506245.1_Williamsia_D3_genomic	AYTE01000001	Williamsia sp. D3	Bacteria; Actinobacteria; Corynebacteriales; Williamsiaceae; Williamsia.	0.197515	0.131017	0.252936	0.418533	0.237693	0.284446	0.279947	0.197913	0.093779	0.105794	0.446297	0.35413	2601	662	189	3452	0.753476	0.191773	0.054751	64.8
GCA_001817055.1_ASM181705v1_genomic	MHHP01000001	Candidatus Andersenbacteria bacterium RIFCSPHIGHO2_02_FULL_45_11 (subsurface metagenome)	Bacteria; Candidatus Andersenbacteria.	0.278721	0.152594	0.206787	0.361897	0.31135	0.297092	0.228867	0.162707	0.290915	0.29835	0.184287	0.226448	53	44	100	197	0.269036	0.22335	0.507614	45.3
GCA_001823795.1_ASM182379v1_genomic	MHVS01000001	Candidatus Zambryskibacteria bacterium RIFCSPHIGHO2_02_FULL_43_37 (subsurface metagenome)	Bacteria; Candidatus Zambryskibacteria.	0.294074	0.147179	0.1964	0.362347	0.326785	0.295959	0.219574	0.157681	0.167525	0.187915	0.356756	0.287803	26	31	99	156	0.166667	0.198718	0.634615	51.4
GCA_001825295.1_ASM182529v1_genomic	MHVP01000001	Candidatus Zambryskibacteria bacterium RIFCSPHIGHO2_02_FULL_39_19 (subsurface metagenome)	Bacteria; Candidatus Zambryskibacteria.	0.337714	0.176723	0.145943	0.33962	0.347043	0.302904	0.196268	0.153784	0.323887	0.32708	0.172276	0.176757	19	31	131	181	0.104972	0.171271	0.723757	38.8
GCA_000828635.1_ASM82863v1_genomic	AP012547	Sulfuritalea hydrogenivorans sk43H	Bacteria; Proteobacteria; Betaproteobacteria; Nitrosomonadales; Sterolibacteriaceae; Sulfuritalea.	0.215566	0.127649	0.265445	0.39134	0.260775	0.293559	0.251678	0.193988	0.079903	0.102098	0.455194	0.362805	1589	403	434	2426	0.654988	0.166117	0.178895	63.3
GCA_000315155.1_gacin28v1.0_genomic	AMST01000001	Acinetobacter sp. WC-136	Bacteria; Proteobacteria; Gammaproteobacteria; Pseudomonadales; Moraxellaceae; Acinetobacter; Acinetobacter calcoaceticus/baumannii complex.	0.274053	0.196973	0.198239	0.330735	0.319175	0.307464	0.21726	0.156101	0.304524	0.390717	0.147563	0.157196	354	321	2265	2940	0.120408	0.109184	0.770408	38.8
GCA_002998085.1_ASM299808v1_genomic	PVQL01000010	Bacillus sp. NMCN1	Bacteria; Firmicutes; Bacilli; Bacillales; Bacillaceae; Bacillus.	0.293358	0.175317	0.191019	0.340306	0.334059	0.311831	0.209038	0.145072	0.303654	0.303514	0.182846	0.209985	615	399	1964	2978	0.206514	0.133983	0.659503	38.5
GCA_001667865.1_ASM166786v1_genomic	LZJP01000001	Mycobacterium sp. E3121	Bacteria; Actinobacteria; Corynebacteriales; Mycobacteriaceae; Mycobacterium.	0.186162	0.127071	0.265919	0.420849	0.239672	0.277238	0.279685	0.203404	0.063442	0.070819	0.470803	0.394937	2229	1093	458	3780	0.589683	0.289153	0.121164	67.4
GCA_000993405.1_ASM99340v1_genomic	LBWB01000001	Candidatus Woesebacteria bacterium GW2011_GWB1_39_12 (groundwater metagenome)	Bacteria; Candidatus Woesebacteria.	0.32474	0.189867	0.156153	0.32924	0.334641	0.307349	0.203253	0.154757	0.322865	0.331813	0.163043	0.182279	176	116	298	590	0.298305	0.19661	0.505085	38.9
GCA_001517445.1_C105KS015_genomic	FBWN01000001	Clostridium sp. C105KSO15	Bacteria; Firmicutes; Clostridia; Clostridiales; Clostridiaceae; Clostridium.	0.309721	0.177711	0.16731	0.345258	0.324629	0.308125	0.203446	0.1638	0.246754	0.290931	0.21607	0.246245	687	656	1978	3321	0.206865	0.197531	0.595604	35.9
GCA_000173075.1_ASM17307v1_genomic	ABVL01000062	Chthoniobacter flavus Ellin428	Bacteria; Verrucomicrobia; Spartobacteria; Chthoniobacterales; Chthoniobacteraceae; Chthoniobacter.	0.231391	0.13874	0.25864	0.371228	0.268354	0.279295	0.257226	0.195125	0.0865	0.138143	0.434587	0.34077	1705	976	1141	3822	0.446102	0.255364	0.298535	61
GCA_000266905.1_ASM26690v1_genomic	CP003053	Mycobacterium chubuense NBB4	Bacteria; Actinobacteria; Corynebacteriales; Mycobacteriaceae; Mycobacterium.	0.185436	0.12163	0.266501	0.426434	0.232469	0.278336	0.286643	0.202552	0.056625	0.063373	0.485842	0.39416	2743	821	248	3812	0.71957	0.215373	0.065058	69.2
GCA_001812285.1_ASM181228v1_genomic	KV808398	Rothia sp. HMSC065B04	Bacteria; Actinobacteria; Micrococcales; Micrococcaceae; Rothia.	0.213216	0.134314	0.251178	0.401293	0.27262	0.272952	0.278548	0.175879	0.071518	0.195959	0.402206	0.330317	71	531	831	1433	0.049546	0.370551	0.579902	59.5
GCA_000164865.1_ASM16486v1_genomic	CP002272	Enterobacter lignolyticus SCF1	Bacteria; Proteobacteria; Gammaproteobacteria; Enterobacterales; Enterobacteriaceae; Enterobacter; Enterobacter cloacae complex.	0.240706	0.136843	0.265377	0.357075	0.275568	0.304427	0.233012	0.186993	0.105377	0.173177	0.358675	0.362771	1355	367	2175	3897	0.347703	0.094175	0.558122	57.15
GCA_900220965.1_IMG-taxon_2740891860_annotated_assembly_genomic	OBQC01000039	Lysinibacillus acetophenoni	Bacteria; Firmicutes; Bacilli; Bacillales; Bacillaceae; Lysinibacillus.	0.310038	0.200696	0.154531	0.334735	0.336281	0.322852	0.200525	0.140341	0.38439	0.369478	0.113573	0.13256	359	456	1952	2767	0.129743	0.164799	0.705457	34.9
GCA_000025965.1_ASM2596v1_genomic	CR555306	Aromatoleum aromaticum EbN1	Bacteria; Proteobacteria; Betaproteobacteria; Rhodocyclales; Rhodocyclaceae; Aromatoleum.	0.200592	0.124974	0.278764	0.39567	0.257009	0.287704	0.252881	0.202406	0.076299	0.088666	0.451338	0.383698	1701	245	317	2263	0.751657	0.108263	0.14008	64.9382
GCA_002748965.1_ASM274896v1_genomic	PDTR01000185	Candidatus Delongbacteria bacterium (oral metagenome)	Bacteria; Candidatus Delongbacteria.	0.36929	0.192652	0.122943	0.315115	0.355365	0.318891	0.179667	0.146078	0.332894	0.422489	0.099525	0.145092	61	452	568	1081	0.056429	0.418131	0.525439	39.95
GCA_001821845.1_ASM182184v1_genomic	MHOG01000001	Candidatus Spechtbacteria bacterium RIFCSPLOWO2_01_FULL_38_20 (subsurface metagenome)	Bacteria; Candidatus Spechtbacteria.	0.338066	0.168004	0.153922	0.340009	0.350708	0.301008	0.189219	0.159088	0.372471	0.319708	0.132181	0.17564	11	37	88	136	0.080882	0.272059	0.647059	37.9
GCA_002086775.1_ASM208677v1_genomic	MVIL01000930	Mycobacterium timonense	Bacteria; Actinobacteria; Corynebacteriales; Mycobacteriaceae; Mycobacterium; Mycobacterium avium complex (MAC).	0.180319	0.123107	0.274416	0.422158	0.235307	0.27527	0.282949	0.206474	0.048947	0.051472	0.485967	0.413614	2340	923	391	3654	0.640394	0.2526	0.107006	68.2
GCA_000525585.1_SspACS2v1.0_genomic	JALT01000001	Streptococcus sp. ACS2	Bacteria; Firmicutes; Bacilli; Lactobacillales; Streptococcaceae; Streptococcus.	0.292036	0.180832	0.180215	0.346917	0.33746	0.306883	0.213625	0.142032	0.257907	0.392752	0.181873	0.167468	194	314	1088	1596	0.121554	0.196742	0.681704	39.9
GCA_900102095.1_IMG-taxon_2667527442_annotated_assembly_genomic	FNAX01000022	Streptomyces jietaisiensis	Bacteria; Actinobacteria; Streptomycetales; Streptomycetaceae; Streptomyces.	0.158955	0.108134	0.29526	0.43765	0.224502	0.261209	0.295574	0.218715	0.033286	0.028868	0.545653	0.392193	4282	768	155	5205	0.822671	0.14755	0.029779	72.7
GCA_000174795.2_ASM17479v2_genomic	CP002442	Geobacillus sp. Y412MC52	Bacteria; Firmicutes; Bacilli; Bacillales; Bacillaceae; Geobacillus.	0.244642	0.168911	0.218606	0.367841	0.302305	0.307019	0.2189	0.171776	0.17404	0.193207	0.298493	0.334259	1054	452	1265	2771	0.380368	0.163118	0.456514	52.2
GCA_000526075.1_SspSR1v1.0_genomic	JATR01000001	Streptococcus sp. SR1	Bacteria; Firmicutes; Bacilli; Lactobacillales; Streptococcaceae; Streptococcus.	0.291482	0.18104	0.184099	0.343379	0.342001	0.308839	0.204971	0.14419	0.266699	0.347172	0.202005	0.184123	245	351	1045	1641	0.149299	0.213894	0.636807	39.9
GCA_001905365.1_ASM190536v1_genomic	LIVO01000001	Streptomyces sp. CB02488	Bacteria; Actinobacteria; Streptomycetales; Streptomycetaceae; Streptomyces.	0.173751	0.112543	0.282621	0.431084	0.23105	0.26766	0.290479	0.210811	0.039319	0.03766	0.52984	0.393181	3989	805	263	5057	0.788808	0.159185	0.052007	71.8
GCA_002160175.1_ASM216017v1_genomic	NFKB01000001	Faecalibacterium sp. An192	Bacteria; Firmicutes; Clostridia; Clostridiales; Ruminococcaceae; Faecalibacterium.	0.246538	0.137858	0.244927	0.370677	0.293699	0.289996	0.228009	0.188296	0.070777	0.118797	0.467026	0.343399	981	38	893	1912	0.513075	0.019874	0.46705	58.5
GCA_002251855.1_ASM225185v1_genomic	NOXW01000012	Rhodoferax sp. TH121	Bacteria; Proteobacteria; Betaproteobacteria; Burkholderiales; Comamonadaceae; Rhodoferax.	0.218955	0.134558	0.257331	0.389156	0.26022	0.29361	0.25462	0.19155	0.095241	0.133744	0.418899	0.352117	1420	378	816	2614	0.543229	0.144606	0.312165	59.5
GCA_001723765.1_ASM172376v1_genomic	MAYW01000001	Candidatus Scalindua rubra (marine metagenome)	Bacteria; Planctomycetes; Planctomycetia; Candidatus Brocadiales; Candidatus Brocadiaceae; Candidatus Scalindua.	0.344306	0.186373	0.150887	0.318434	0.341253	0.312939	0.187878	0.15793	0.32852	0.341229	0.147836	0.182415	620	496	1226	2342	0.264731	0.211785	0.523484	39.7
GCA_000148685.1_ASM14868v1_genomic	CP002217	Burkholderia sp. CCGE1003	Bacteria; Proteobacteria; Betaproteobacteria; Burkholderiales; Burkholderiaceae; Burkholderia.	0.205684	0.134431	0.26578	0.394105	0.247471	0.28764	0.269441	0.195447	0.089564	0.119052	0.408852	0.382532	3043	747	1116	4906	0.620261	0.152263	0.227477	66.6711
GCA_900112695.1_IMG-taxon_2675903006_annotated_assembly_genomic	FOMT01000013	Paenibacillus catalpae	Bacteria; Firmicutes; Bacilli; Bacillales; Paenibacillaceae; Paenibacillus.	0.27283	0.163604	0.212757	0.350808	0.30524	0.303354	0.223084	0.168322	0.181657	0.25419	0.261465	0.302687	979	963	2705	4647	0.210674	0.20723	0.582096	49.5
GCA_001675465.2_ASM167546v2_genomic	MACM02000001	Pseudomonas sp. AU12215	Bacteria; Proteobacteria; Gammaproteobacteria; Pseudomonadales; Pseudomonadaceae; Pseudomonas.	0.203912	0.12473	0.291865	0.379493	0.268003	0.293547	0.235395	0.203072	0.064161	0.08145	0.491381	0.362821	3553	464	797	4814	0.738056	0.096386	0.165559	60.7
GCA_001508855.1_ASM150885v1_genomic	LGFL01000070	Thermoanaerobacterales bacterium 50_218 (terestrial metagenome)	Bacteria; Firmicutes; Clostridia; Thermoanaerobacterales.	0.253754	0.151984	0.217586	0.376676	0.291902	0.316938	0.204	0.18716	0.18802	0.269002	0.263167	0.279811	635	388	533	1556	0.408098	0.249357	0.342545	50.4
GCA_000186125.1_Bacillus_BT1B_CT2_V1_genomic	GL635726	Bacillus sp. BT1B_CT2	Bacteria; Firmicutes; Bacilli; Bacillales; Bacillaceae; Bacillus.	0.293572	0.168244	0.19004	0.348144	0.328263	0.308385	0.209933	0.153419	0.238557	0.237436	0.262586	0.261421	725	431	1669	2825	0.256637	0.152566	0.590796	38.5
GCA_001805125.1_ASM180512v1_genomic	MHEF01000001	Nitrospirae bacterium RBG_13_39_12 (sediment metagenome)	Bacteria; Nitrospirae.	0.339888	0.165492	0.162459	0.332161	0.322591	0.316534	0.199365	0.161492	0.311833	0.31362	0.175363	0.199162	287	211	511	1009	0.28444	0.209118	0.506442	39.1
GCA_001678675.1_ASM167867v1_genomic	LZRN01000001	Gelidibacter algens	Bacteria; Bacteroidetes; Flavobacteriia; Flavobacteriales; Flavobacteriaceae; Gelidibacter.	0.329263	0.204607	0.146051	0.320079	0.351199	0.30844	0.200074	0.140287	0.293485	0.345419	0.185541	0.175555	306	384	1576	2266	0.13504	0.169462	0.695499	37.25
GCA_000025205.1_ASM2520v1_genomic	CP001849	Gardnerella vaginalis 409-05	Bacteria; Actinobacteria; Bifidobacteriales; Bifidobacteriaceae; Gardnerella.	0.273148	0.175827	0.184961	0.366064	0.311663	0.283814	0.239892	0.164631	0.241362	0.408251	0.160244	0.190142	194	183	457	834	0.232614	0.219424	0.547962	41.8
GCA_001873405.1_ASM187340v1_genomic	MNZC01000026	Parcubacteria group bacterium CG2_30_36_18 (groundwater metagenome)	Bacteria; unclassified Parcubacteria group.	0.353205	0.197262	0.138012	0.31152	0.34744	0.313969	0.185482	0.153109	0.366162	0.333539	0.136412	0.163887	49	18	115	182	0.269231	0.098901	0.631868	35.7
GCA_002772595.1_ASM277259v1_genomic	PFDO01000011	Parcubacteria group bacterium CG10_big_fil_rev_8_21_14_0_10_46_32 (groundwater metagenome)	Bacteria; unclassified Parcubacteria group.	0.287599	0.165084	0.195082	0.352236	0.325484	0.297328	0.218484	0.158704	0.256981	0.290621	0.219836	0.232554	58	78	228	364	0.159341	0.214286	0.626374	45.8
GCA_001426825.1_Root50_genomic	LMFM01000001	Sphingomonas sp. Root50	Bacteria; Proteobacteria; Alphaproteobacteria; Sphingomonadales; Sphingomonadaceae; Sphingomonas.	0.201213	0.117656	0.267823	0.413308	0.240452	0.28334	0.267275	0.208935	0.04744	0.085112	0.488307	0.379143	2188	465	374	3027	0.722828	0.153617	0.123555	66.2
GCA_001769745.1_ASM176974v1_genomic	MEPJ01000001	Bacteroidetes bacterium RIFOXYB2_FULL_35_7 (subsurface metagenome)	Bacteria; Bacteroidetes.	0.339068	0.193952	0.155767	0.311213	0.350868	0.317059	0.193653	0.138423	0.337763	0.367818	0.145147	0.149281	129	107	452	688	0.1875	0.155523	0.656977	34.7
GCA_002319075.1_ASM231907v1_genomic	NVQB01000001	Sphingobacteriaceae bacterium	Bacteria; Bacteroidetes; Sphingobacteriia; Sphingobacteriales; Sphingobacteriaceae.	0.330178	0.192769	0.160501	0.316552	0.344811	0.311696	0.195714	0.147779	0.30316	0.347776	0.181951	0.167112	279	436	1511	2226	0.125337	0.195867	0.678796	38.5
GCA_001746855.1_ASM174685v1_genomic	CP017298	Actinomyces hongkongensis	Bacteria; Actinobacteria; Actinomycetales; Actinomycetaceae; Actinomyces.	0.181419	0.128623	0.256877	0.433081	0.231133	0.275487	0.290431	0.202947	0.032902	0.027103	0.557406	0.382587	866	212	53	1131	0.765694	0.187445	0.046861	69.9
GCA_000830005.1_ASM83000v1_genomic	CP010407	Streptomyces vietnamensis	Bacteria; Actinobacteria; Streptomycetales; Streptomycetaceae; Streptomyces.	0.166715	0.111195	0.286797	0.435293	0.228228	0.270176	0.292475	0.209121	0.028001	0.024974	0.574579	0.372445	4100	972	371	5443	0.753261	0.178578	0.068161	72.0029
GCA_000152765.1_ASM15276v1_genomic	CH724184	Vibrio splendidus 12B01	Bacteria; Proteobacteria; Gammaproteobacteria; Vibrionales; Vibrionaceae; Vibrio.	0.271308	0.174496	0.203874	0.350322	0.315817	0.302963	0.221244	0.159976	0.252083	0.314265	0.226695	0.206957	306	637	1649	2592	0.118056	0.245756	0.636188	44.1
GCA_000192065.2_ASM19206v1_genomic	AEQX01000552	Xanthomonas gardneri ATCC 19865	Bacteria; Proteobacteria; Gammaproteobacteria; Xanthomonadales; Xanthomonadaceae; Xanthomonas.	0.200146	0.134016	0.273173	0.392664	0.255415	0.279339	0.260953	0.204293	0.077807	0.116586	0.42057	0.385036	1963	333	599	2895	0.678066	0.115026	0.206908	63.7
GCA_001400735.1_PcaICMP2855_genomic	LJPW01000012	Pseudomonas caricapapayae	Bacteria; Proteobacteria; Gammaproteobacteria; Pseudomonadales; Pseudomonadaceae; Pseudomonas.	0.226915	0.138662	0.267535	0.366888	0.271965	0.29428	0.238481	0.195273	0.119481	0.174871	0.369949	0.335698	3061	519	1176	4756	0.643608	0.109125	0.247267	58.3
GCA_900100985.1_IMG-taxon_2671180077_annotated_assembly_genomic	FMUF01000050	Nitrosospira sp. Nsp1	Bacteria; Proteobacteria; Betaproteobacteria; Nitrosomonadales; Nitrosomonadaceae; Nitrosospira.	0.2461	0.153105	0.239607	0.361187	0.278163	0.299139	0.235635	0.187064	0.170546	0.219868	0.304453	0.305133	964	495	714	2173	0.443626	0.227796	0.328578	52
GCA_001873635.1_ASM187363v1_genomic	MNZK01000052	Porphyromonadaceae bacterium CG2_30_38_12 (groundwater metagenome)	Bacteria; Bacteroidetes; Bacteroidia; Bacteroidales; Porphyromonadaceae; unclassified Porphyromonadaceae.	0.30828	0.20044	0.164562	0.326718	0.331265	0.312398	0.207762	0.148575	0.292729	0.342417	0.191339	0.173515	144	134	819	1097	0.131267	0.122151	0.746582	38.3
GCA_000195635.1_ASM19563v1_genomic	GL882602	Bacteroides fluxus YIT 12057	Bacteria; Bacteroidetes; Bacteroidia; Bacteroidales; Bacteroidaceae; Bacteroides.	0.294367	0.188989	0.185765	0.33088	0.333295	0.297217	0.204076	0.165412	0.214151	0.272476	0.264401	0.248973	631	333	1478	2442	0.258395	0.136364	0.605242	45.6
GCA_001983455.1_ASM198345v1_genomic	LJDB01000001	Epulopiscium sp. SCG-B11WGA-EpuloA1	Bacteria; Firmicutes; Clostridia; Clostridiales; Epulopiscium.	0.352791	0.190743	0.128969	0.327497	0.337284	0.32604	0.191574	0.145102	0.416882	0.39296	0.080164	0.109994	123	272	870	1265	0.097233	0.21502	0.687747	34.05
GCA_001781845.1_ASM178184v1_genomic	MFMO01000001	Candidatus Kaiserbacteria bacterium RIFCSPLOWO2_12_FULL_50_28 (subsurface metagenome)	Bacteria; Candidatus Kaiserbacteria.	0.270957	0.14471	0.215756	0.368576	0.30599	0.28928	0.228937	0.175793	0.232536	0.237374	0.268854	0.261235	34	48	51	133	0.255639	0.360902	0.383459	49.7
GCA_000238095.2_Euba_bact_CM2_V2_genomic	JH815225	Peptoanaerobacter stomatis	Bacteria; Firmicutes; Clostridia; Clostridiales; Peptostreptococcaceae; Peptoanaerobacter.	0.377452	0.187314	0.112327	0.322907	0.373121	0.315322	0.181299	0.130258	0.449916	0.327254	0.10165	0.121181	82	135	495	712	0.115169	0.189607	0.695225	30.45
GCA_002279605.1_ASM227960v1_genomic	NCCI01000061	Hydrogenophilales bacterium 12-64-6 (mine drainage metagenome)	Bacteria; Proteobacteria; Hydrogenophilalia; Hydrogenophilales.	0.207752	0.125732	0.279869	0.386647	0.258755	0.293843	0.249539	0.197876	0.086683	0.100259	0.455572	0.3575	151	33	56	240	0.629167	0.1375	0.233333	63.9
GCA_002007315.1_Nele67M_genomic	LNZQ01000001	Epulopiscium sp. Nele67-Bin004 (gut metagenome)	Bacteria; Firmicutes; Clostridia; Clostridiales; Epulopiscium.	0.34151	0.180266	0.140461	0.337763	0.344627	0.318578	0.191532	0.145263	0.386599	0.358402	0.109662	0.145337	101	217	602	920	0.109783	0.23587	0.654348	34.05
GCA_001805975.1_ASM180597v1_genomic	MHHH01000001	Omnitrophica WOR_2 bacterium RIFOXYA2_FULL_45_12 (subsurface metagenome)	Bacteria; Candidatus Omnitrophica.	0.310569	0.176997	0.174176	0.338258	0.323337	0.307295	0.202033	0.167365	0.210004	0.273679	0.240682	0.275684	68	61	207	336	0.202381	0.181548	0.616071	43.9
GCA_000178855.1_ASM17885v1_genomic	ADVG01000010	Ktedonobacter racemifer DSM 44963	Bacteria; Chloroflexi; Ktedonobacteria; Ktedonobacterales; Ktedonobacteraceae; Ktedonobacter.	0.231958	0.148109	0.277804	0.342129	0.284017	0.289966	0.236343	0.189674	0.153168	0.226697	0.322131	0.298004	2030	2244	2958	7232	0.280697	0.310288	0.409015	61.5
GCA_001821945.1_ASM182194v1_genomic	MHOX01000001	Candidatus Staskawiczbacteria bacterium RIFCSPLOWO2_01_FULL_33_9 (subsurface metagenome)	Bacteria; Candidatus Staskawiczbacteria.	0.357475	0.201733	0.115612	0.32518	0.353972	0.31674	0.189248	0.139945	0.42197	0.343366	0.101248	0.133448	10	18	88	116	0.086207	0.155172	0.758621	33.2
GCA_002930835.1_ASM293083v1_genomic	PSUL01000001	Rathayibacter rathayi	Bacteria; Actinobacteria; Micrococcales; Microbacteriaceae; Rathayibacter.	0.173139	0.117123	0.275677	0.434061	0.224872	0.285168	0.286835	0.203126	0.043315	0.06148	0.527574	0.367632	1501	353	147	2001	0.750125	0.176412	0.073463	69.3
GCA_002266435.1_ASM226643v1_genomic	NPNZ01000004	Bradyrhizobium sp. 2(2017)	Bacteria; Proteobacteria; Alphaproteobacteria; Rhizobiales; Bradyrhizobiaceae; Bradyrhizobium.	0.219303	0.129818	0.25743	0.393449	0.248893	0.292224	0.266658	0.192225	0.053922	0.092569	0.477063	0.376447	2771	1273	753	4797	0.577653	0.265374	0.156973	63.7
GCA_900109205.1_IMG-taxon_2684623004_annotated_assembly_genomic	FNZB01000035	Sphingomonas sp. OV641	Bacteria; Proteobacteria; Alphaproteobacteria; Sphingomonadales; Sphingomonadaceae; Sphingomonas.	0.200156	0.119124	0.268331	0.412389	0.238599	0.27796	0.275597	0.207844	0.066637	0.120319	0.42464	0.388404	2385	345	492	3222	0.740223	0.107076	0.1527	66.2
GCA_900100895.1_IMG-taxon_2596583542_annotated_assembly_genomic	FMTX01000054	Lachnospiraceae bacterium YSD2013	Bacteria; Firmicutes; Clostridia; Clostridiales; Lachnospiraceae.	0.315795	0.171337	0.15484	0.358029	0.338801	0.304849	0.203117	0.153233	0.199379	0.288956	0.279032	0.232634	381	463	1294	2138	0.178204	0.216558	0.605239	45.1
GCA_002796005.1_ASM279600v1_genomic	PCVO01000002	Candidatus Portnoybacteria bacterium CG11_big_fil_rev_8_21_14_0_20_40_15 (groundwater metagenome)	Bacteria; Candidatus Portnoybacteria.	0.322778	0.185779	0.164495	0.326948	0.34758	0.307085	0.192001	0.153323	0.300424	0.290632	0.192301	0.216643	40	57	202	299	0.133779	0.190635	0.675585	40.1
GCA_000435635.1_MGS1320_genomic	FR882089	Prevotella sp. CAG:1320	Bacteria; Bacteroidetes; Bacteroidia; Bacteroidales; Prevotellaceae; Prevotella; environmental samples.	0.286532	0.172426	0.196357	0.344686	0.329141	0.293342	0.201642	0.175877	0.159155	0.184031	0.358422	0.298394	398	239	698	1335	0.298127	0.179026	0.522846	48.4
GCA_001424005.1_Leaf198_genomic	LMPX01000001	Sphingomonas sp. Leaf198	Bacteria; Proteobacteria; Alphaproteobacteria; Sphingomonadales; Sphingomonadaceae; Sphingomonas.	0.209308	0.123657	0.255239	0.411797	0.240433	0.282125	0.27823	0.199212	0.057966	0.093531	0.453217	0.395286	1547	301	537	2385	0.648637	0.126205	0.225157	66.2
GCA_002279895.1_ASM227989v1_genomic	NCCX01000347	Rhodobacterales bacterium 12-65-15 (mine drainage metagenome)	Bacteria; Proteobacteria; Alphaproteobacteria; Rhodobacterales.	0.201009	0.126046	0.264649	0.408295	0.233644	0.292346	0.272775	0.20124	0.058549	0.117119	0.424721	0.399598	919	257	184	1360	0.675735	0.188971	0.135294	65.3
GCA_900112125.1_IMG-taxon_2599185214_annotated_assembly_genomic	FOKS01000055	Variovorax sp. NFACC26	Bacteria; Proteobacteria; Betaproteobacteria; Burkholderiales; Comamonadaceae; Variovorax.	0.203796	0.12081	0.278514	0.396879	0.244041	0.284812	0.269042	0.202105	0.048657	0.052149	0.494914	0.40428	4621	897	519	6037	0.765446	0.148584	0.08597	66.9
GCA_001820255.1_ASM182025v1_genomic	MHPA01000001	Candidatus Staskawiczbacteria bacterium RIFCSPLOWO2_01_FULL_38_12b (subsurface metagenome)	Bacteria; Candidatus Staskawiczbacteria.	0.333171	0.191975	0.148033	0.326822	0.349913	0.311898	0.195953	0.142235	0.327341	0.284406	0.18431	0.203927	20	42	135	197	0.101523	0.213198	0.685279	37.9
GCA_900110895.1_IMG-taxon_2623621022_annotated_assembly_genomic	FOIQ01000006	Prevotella aff. ruminicola Tc2-24	Bacteria; Bacteroidetes; Bacteroidia; Bacteroidales; Prevotellaceae; Prevotella.	0.289002	0.167282	0.209509	0.334208	0.331802	0.295411	0.202832	0.169955	0.149783	0.251616	0.311481	0.28712	424	375	1087	1886	0.224814	0.198834	0.576352	49
GCA_001782475.1_ASM178247v1_genomic	MFOT01000001	Candidatus Levybacteria bacterium RIFCSPLOWO2_01_FULL_38_21 (subsurface metagenome)	Bacteria; Candidatus Levybacteria.	0.348136	0.173283	0.152895	0.325686	0.340224	0.309056	0.200314	0.150406	0.376324	0.330221	0.127814	0.165641	37	50	114	201	0.18408	0.248756	0.567164	37
GCA_001804755.1_ASM180475v1_genomic	MHBD01000001	Legionellales bacterium RIFCSPHIGHO2_12_FULL_42_9 (subsurface metagenome)	Bacteria; Proteobacteria; Gammaproteobacteria; Legionellales.	0.276907	0.203053	0.199592	0.320448	0.303879	0.318667	0.216197	0.161242	0.269101	0.352989	0.175099	0.20282	348	254	579	1181	0.294666	0.215072	0.490262	41.3
GCA_000252995.1_ASM25299v1_genomic	FR877557	Salmonella bongori NCTC 12419	Bacteria; Proteobacteria; Gammaproteobacteria; Enterobacterales; Enterobacteriaceae; Salmonella.	0.250979	0.15027	0.242496	0.356254	0.29127	0.297503	0.231161	0.180065	0.166929	0.252597	0.276764	0.30371	574	170	1254	1998	0.287287	0.085085	0.627628	51.3
GCA_000177535.2_ASM17753v2_genomic	CP002857	Corynebacterium resistens DSM 45100	Bacteria; Actinobacteria; Corynebacteriales; Corynebacteriaceae; Corynebacterium.	0.2224	0.142082	0.233415	0.402103	0.276634	0.275478	0.263274	0.184614	0.146275	0.205505	0.349438	0.298781	184	503	550	1237	0.148747	0.406629	0.444624	57.1
GCA_002685515.1_ASM268551v1_genomic	NYXI01000002	Synechococcus sp. CPC100 (marine metagenome)	Bacteria; Cyanobacteria; Synechococcales; Synechococcaceae; Synechococcus.	0.204469	0.135758	0.290012	0.369761	0.251142	0.293338	0.238036	0.217903	0.149072	0.227745	0.319543	0.300226	632	74	141	847	0.746163	0.087367	0.16647	58.7
GCA_002169155.1_ASM216915v1_genomic	NHJR01000032	Flavobacteriaceae bacterium TMED220 (marine metagenome)	Bacteria; Bacteroidetes; Flavobacteriia; Flavobacteriales; Flavobacteriaceae.	0.381654	0.225961	0.111917	0.280469	0.362551	0.320297	0.183989	0.134813	0.393844	0.425138	0.074205	0.096405	82	65	407	554	0.148014	0.117329	0.734657	28.5
GCA_002159755.1_ASM215975v1_genomic	NFJG01000001	Bacteroides sp. An269	Bacteria; Bacteroidetes; Bacteroidia; Bacteroidales; Bacteroidaceae; Bacteroides.	0.285081	0.182903	0.197295	0.334722	0.332184	0.294205	0.204317	0.169294	0.220537	0.237362	0.2801	0.262001	716	218	1273	2207	0.324422	0.098777	0.576801	44.95
GCA_000534515.1_Ente_cloa_complex_MGH_37_V1_genomic	KI973205	Enterobacter sp. MGH 37	Bacteria; Proteobacteria; Gammaproteobacteria; Enterobacterales; Enterobacteriaceae; Enterobacter; Enterobacter cloacae complex.	0.242426	0.139632	0.260194	0.357748	0.281824	0.303626	0.231406	0.183145	0.128	0.203969	0.327674	0.340356	1164	336	2015	3515	0.331152	0.09559	0.573257	55.405
GCA_001580845.1_ASM158084v1_genomic	LHZN01000128	Gluconobacter albidus	Bacteria; Proteobacteria; Alphaproteobacteria; Rhodospirillales; Acetobacteraceae; Gluconobacter.	0.213074	0.127427	0.279171	0.380328	0.249744	0.287673	0.263863	0.198721	0.10307	0.18906	0.369271	0.338599	1369	100	391	1860	0.736022	0.053763	0.210215	59.6
GCA_000998625.1_ASM99862v1_genomic	LCIT01000001	Candidatus Giovannonibacteria bacterium GW2011_GWA2_44_26 (groundwater metagenome)	Bacteria; Candidatus Giovannonibacteria.	0.306422	0.189349	0.167721	0.336508	0.330318	0.305596	0.209581	0.15451	0.266538	0.276726	0.220452	0.236279	129	82	294	505	0.255446	0.162376	0.582178	43.5
GCA_900187955.1_IMG-taxon_2547132468_annotated_assembly_genomic	FZQI01000020	Stenotrophomonas sp. CC120222-04	Bacteria; Proteobacteria; Gammaproteobacteria; Xanthomonadales; Xanthomonadaceae; Stenotrophomonas.	0.191156	0.118709	0.29365	0.396484	0.250478	0.281731	0.25771	0.210081	0.060273	0.093409	0.448085	0.398232	2396	358	519	3273	0.73205	0.10938	0.15857	66.6
GCA_000786135.1_ASM78613v1_genomic	JOKC01000001	candidate division TM6 bacterium Zodletone_IIa	Bacteria; Candidatus Dependentiae.	0.328203	0.192881	0.166266	0.31265	0.337983	0.312169	0.19689	0.152958	0.279461	0.333173	0.189514	0.197852	6	6	18	30	0.2	0.2	0.6	40.1
GCA_002222055.1_ASM222205v1_genomic	MUGS01000001	Flavobacterium araucananum	Bacteria; Bacteroidetes; Flavobacteriia; Flavobacteriales; Flavobacteriaceae; Flavobacterium.	0.339208	0.209525	0.139628	0.311638	0.352195	0.308435	0.203063	0.136307	0.344124	0.366564	0.145756	0.143555	189	501	2307	2997	0.063063	0.167167	0.76977	34.4
GCA_900170025.1_NSND_Contig_genomic	FWEX01000006	Nitrospira sp. ND1	Bacteria; Nitrospirae; Nitrospirales; Nitrospiraceae; Nitrospira.	0.225298	0.144008	0.257348	0.373346	0.268983	0.299015	0.241238	0.190764	0.121993	0.162801	0.348368	0.366838	584	438	406	1428	0.408964	0.306723	0.284314	56.8
GCA_001725325.1_ASM172532v1_genomic	MEFY01000001	Leifsonia sp. SCN 70-46 (bioreactor metagenome)	Bacteria; Actinobacteria; Micrococcales; Microbacteriaceae; Leifsonia.	0.192796	0.115762	0.264068	0.427373	0.236575	0.295519	0.275774	0.192131	0.020485	0.021563	0.574184	0.383769	885	824	159	1868	0.473769	0.441113	0.085118	69.7
GCA_001919435.1_ASM191943v1_genomic	MNHW01000097	Acidobacteria bacterium 13_1_40CM_2_56_5 (soil metagenome)	Bacteria; Acidobacteria.	0.247361	0.139169	0.241114	0.372356	0.281256	0.299978	0.231278	0.187488	0.144267	0.179971	0.357393	0.31837	125	79	96	300	0.416667	0.263333	0.32	56.5
GCA_000696325.1_HydMar1.0_genomic	JMIU01000001	Hydrogenovibrio marinus	Bacteria; Proteobacteria; Gammaproteobacteria; Thiotrichales; Piscirickettsiaceae; Hydrogenovibrio.	0.272064	0.18577	0.189893	0.352273	0.320048	0.307945	0.21908	0.152927	0.242245	0.312881	0.211643	0.233232	226	211	884	1321	0.171083	0.159727	0.66919	44.1
GCA_000187105.1_ASM18710v1_genomic	GL637955	Treponema phagedenis F0421	Bacteria; Spirochaetes; Spirochaetales; Spirochaetaceae; Treponema.	0.311047	0.188805	0.172498	0.327651	0.324249	0.314324	0.21582	0.145607	0.292085	0.321865	0.186741	0.199309	307	204	916	1427	0.215137	0.142957	0.641906	40
GCA_002554025.1_ASM255402v1_genomic	PCZG01000076	Lactobacillus sp. UMNPBX3	Bacteria; Firmicutes; Bacilli; Lactobacillales; Lactobacillaceae; Lactobacillus.	0.300067	0.181017	0.189272	0.329643	0.340936	0.305571	0.205937	0.147556	0.291335	0.386292	0.15157	0.170803	165	317	1104	1586	0.104035	0.199874	0.696091	38.5
GCA_002141365.1_ASM214136v1_genomic	NGKX01000001	Enterococcus sp. 7F3_DIV0205	Bacteria; Firmicutes; Bacilli; Lactobacillales; Enterococcaceae; Enterococcus.	0.303836	0.193659	0.150581	0.351924	0.333394	0.317147	0.205065	0.144394	0.35251	0.355885	0.1334	0.158205	166	235	978	1379	0.120377	0.170413	0.70921	38.1
GCA_900004785.1_PSEFL294_LIB5402_genomic	CVTK01000057	Pseudomonas sp. 28 E 9	Bacteria; Proteobacteria; Gammaproteobacteria; Pseudomonadales; Pseudomonadaceae; Pseudomonas.	0.218113	0.137831	0.272716	0.371339	0.270046	0.298162	0.235836	0.195956	0.09164	0.123079	0.428142	0.357139	2170	465	1195	3830	0.56658	0.12141	0.31201	60.7
GCA_001785775.1_ASM178577v1_genomic	MFUS01000001	Candidatus Nomurabacteria bacterium RIFCSPLOWO2_01_FULL_37_25 (subsurface metagenome)	Bacteria; Candidatus Nomurabacteria.	0.345053	0.178573	0.149869	0.326505	0.351281	0.306383	0.19501	0.147343	0.340329	0.34661	0.144212	0.168867	18	38	125	181	0.099448	0.209945	0.690608	36.5
GCA_001457715.1_PsisOffGC1.1_genomic	CVRF01000001	Candidatus Providencia siddallii	Bacteria; Proteobacteria; Gammaproteobacteria; Enterobacterales; Morganellaceae; Providencia.	0.379623	0.230421	0.134054	0.255902	0.349422	0.335139	0.178048	0.137391	0.416193	0.457368	0.054393	0.072046	51	44	520	615	0.082927	0.071545	0.845528	23.9
GCA_900142825.1_IMG-taxon_2690315657_annotated_assembly_genomic	FRCH01000002	Rhodanobacter sp. OK091	Bacteria; Proteobacteria; Gammaproteobacteria; Xanthomonadales; Rhodanobacteraceae; Rhodanobacter.	0.205418	0.131771	0.275977	0.386834	0.255198	0.283599	0.257559	0.203644	0.076742	0.110227	0.428436	0.384595	2255	379	444	3078	0.732619	0.123132	0.14425	65.7
GCA_003003005.1_ASM300300v1_genomic	PVTR01000001	Mongoliibacter ruber	Bacteria; Bacteroidetes; Cytophagia; Cytophagales; Cyclobacteriaceae; Mongoliibacter.	0.320097	0.20026	0.152469	0.327175	0.342233	0.310182	0.197415	0.150171	0.293724	0.321214	0.19314	0.191921	702	373	1578	2653	0.264606	0.140596	0.594798	39.3
GCA_000024265.1_ASM2426v1_genomic	CP001726	Eggerthella lenta DSM 2243	Bacteria; Actinobacteria; Coriobacteriia; Eggerthellales; Eggerthellaceae; Eggerthella.	0.210703	0.144626	0.229204	0.415467	0.266019	0.291008	0.254884	0.188089	0.057341	0.075045	0.473664	0.393949	662	1018	615	2295	0.288453	0.443573	0.267974	64.1
GCA_001812055.1_ASM181205v1_genomic	KV807510	Neisseria sp. HMSC067H04	Bacteria; Proteobacteria; Betaproteobacteria; Neisseriales; Neisseriaceae; Neisseria.	0.259281	0.170995	0.209644	0.36008	0.31075	0.294094	0.226455	0.168701	0.200709	0.228474	0.350852	0.219964	357	107	1117	1581	0.225806	0.067679	0.706515	50.9
GCA_001708405.1_ASM170840v1_genomic	CP012418	Kangiella sediminilitoris	Bacteria; Proteobacteria; Gammaproteobacteria; Oceanospirillales; Kangiellaceae; Kangiella.	0.276393	0.174597	0.199178	0.349833	0.328715	0.299987	0.208465	0.162833	0.253441	0.333339	0.199023	0.214197	243	399	1089	1731	0.140381	0.230503	0.629116	43.4
GCA_000967735.1_S4493_genomic	JXYF01000001	Paracoccus sp. S4493	Bacteria; Proteobacteria; Alphaproteobacteria; Rhodobacterales; Rhodobacteraceae; Paracoccus.	0.198984	0.116621	0.276329	0.408066	0.237161	0.291356	0.269124	0.202359	0.048023	0.083018	0.459341	0.409619	1526	309	221	2056	0.742218	0.150292	0.10749	65.7
GCA_001280885.1_ASM128088v1_genomic	LGHN01000001	Streptomyces sp. XY332	Bacteria; Actinobacteria; Streptomycetales; Streptomycetaceae; Streptomyces.	0.167338	0.112589	0.286223	0.43385	0.228853	0.270239	0.291715	0.209193	0.032423	0.028939	0.541327	0.39731	3509	1055	331	4895	0.716854	0.215526	0.06762	71.8
GCA_002842495.1_ASM284249v1_genomic	PHDB01000043	Bacteroidetes bacterium HGW-Bacteroidetes-6 (groundwater metagenome)	Bacteria; Bacteroidetes.	0.309251	0.182444	0.181742	0.326564	0.327116	0.314933	0.201269	0.156682	0.262755	0.332236	0.216796	0.188213	349	296	817	1462	0.238714	0.202462	0.558824	40.8
GCA_002883415.1_GW456-L12_genomic	POGG01000100	Pseudomonas sp. GW456-L12	Bacteria; Proteobacteria; Gammaproteobacteria; Pseudomonadales; Pseudomonadaceae; Pseudomonas.	0.213031	0.131524	0.285904	0.369542	0.267437	0.29675	0.235049	0.200764	0.07271	0.097041	0.459711	0.370538	3328	586	1368	5282	0.630064	0.110943	0.258993	60.7
GCA_000772945.1_ASM77294v1_genomic	JPVN01000001	Lysinibacillus manganicus DSM 26584	Bacteria; Firmicutes; Bacilli; Bacillales; Bacillaceae; Lysinibacillus.	0.307292	0.198769	0.155282	0.338657	0.327894	0.327396	0.20224	0.142469	0.385369	0.367827	0.114613	0.132192	301	395	1635	2331	0.129129	0.169455	0.701416	34.9
GCA_000368145.1_Acin_guil_CIP_63_46_V1_genomic	KB849280	Acinetobacter guillouiae CIP 63.46	Bacteria; Proteobacteria; Gammaproteobacteria; Pseudomonadales; Moraxellaceae; Acinetobacter.	0.262097	0.18864	0.196953	0.352311	0.319345	0.303042	0.221118	0.156495	0.300436	0.390053	0.148536	0.160975	145	87	773	1005	0.144279	0.086567	0.769154	38.1
GCA_001775515.1_ASM177551v1_genomic	MEXA01000001	Candidatus Adlerbacteria bacterium RIFOXYB1_FULL_48_10 (subsurface metagenome)	Bacteria; Candidatus Adlerbacteria.	0.272217	0.14636	0.207869	0.373554	0.318522	0.292972	0.231064	0.157442	0.264899	0.272427	0.267359	0.195315	9	35	120	164	0.054878	0.213415	0.731707	47.4
GCA_000017305.1_ASM1730v1_genomic	CP000750	Kineococcus radiotolerans SRS30216 = ATCC BAA-149	Bacteria; Actinobacteria; Kineosporiales; Kineosporiaceae; Kineococcus.	0.14432	0.102713	0.294137	0.45883	0.208938	0.275868	0.299892	0.215302	0.018402	0.019311	0.567036	0.395251	2968	238	34	3240	0.916049	0.073457	0.010494	74.4052
GCA_000316665.1_ASM31666v1_genomic	CP003549	Rivularia sp. PCC 7116	Bacteria; Cyanobacteria; Nostocales; Rivulariaceae; Rivularia.	0.294365	0.204281	0.176357	0.324998	0.320602	0.301279	0.213983	0.164137	0.3311	0.372267	0.147615	0.149018	706	902	2147	3755	0.188016	0.240213	0.571771	37.3979
GCA_000761215.1_ASM76121v1_genomic	CP009438	Streptomyces glaucescens	Bacteria; Actinobacteria; Streptomycetales; Streptomycetaceae; Streptomyces.	0.163692	0.108578	0.290316	0.437414	0.228324	0.263286	0.293407	0.214984	0.027171	0.024084	0.549554	0.399192	2868	578	156	3602	0.796224	0.160466	0.043309	72.4564
GCA_001758685.1_ASM175868v1_genomic	LRHY01000001	Janthinobacterium sp. HH100	Bacteria; Proteobacteria; Betaproteobacteria; Burkholderiales; Oxalobacteraceae; Janthinobacterium.	0.220208	0.133446	0.262178	0.384168	0.260933	0.289969	0.25867	0.190428	0.082132	0.092211	0.449052	0.376605	1708	555	1676	3939	0.433613	0.140899	0.425489	62.6
GCA_000009705.1_ASM970v1_genomic	BA000019	Nostoc sp. PCC 7120 (Anabaena sp. PCC 7120)	Bacteria; Cyanobacteria; Nostocales; Nostocaceae; Nostoc.	0.271902	0.189035	0.207205	0.331857	0.306642	0.303868	0.221968	0.167522	0.303973	0.329317	0.19325	0.17346	378	632	1092	2102	0.179829	0.300666	0.519505	41.4
GCA_001641005.1_ASM164100v1_genomic	CP015515	Rathayibacter tritici	Bacteria; Actinobacteria; Micrococcales; Microbacteriaceae; Rathayibacter.	0.176202	0.117361	0.274349	0.432088	0.230423	0.285301	0.283258	0.201019	0.04168	0.057464	0.531597	0.369259	1193	321	147	1661	0.718242	0.193257	0.088501	69.85
GCA_001423665.1_Leaf164_genomic	LMOX01000001	Frigoribacterium sp. Leaf164	Bacteria; Actinobacteria; Micrococcales; Microbacteriaceae; Frigoribacterium.	0.172157	0.109358	0.270608	0.447877	0.229516	0.288221	0.281782	0.200479	0.014153	0.016244	0.598392	0.371213	1086	430	46	1562	0.695262	0.275288	0.029449	71.3
GCA_002170915.1_ASM217091v1_genomic	NHHQ01000037	Rhodospirillaceae bacterium TMED167 (marine metagenome)	Bacteria; Proteobacteria; Alphaproteobacteria; Rhodospirillales; Rhodospirillaceae.	0.240321	0.151233	0.224026	0.38442	0.280066	0.291882	0.245969	0.182918	0.168044	0.232329	0.311633	0.282373	325	278	388	991	0.327952	0.280525	0.391524	52.6
GCA_000994305.1_ASM99430v1_genomic	LCAC01000001	Candidatus Nomurabacteria bacterium GW2011_GWA2_40_97 (groundwater metagenome)	Bacteria; Candidatus Nomurabacteria.	0.336768	0.177976	0.15342	0.331837	0.341504	0.30458	0.204664	0.149252	0.312406	0.315743	0.18789	0.183954	46	80	275	401	0.114713	0.199501	0.685786	39.4
GCA_002791875.1_ASM279187v1_genomic	PFNG01000051	Actinobacteria bacterium CG_4_10_14_0_8_um_filter_50_43 (groundwater metagenome)	Bacteria; Actinobacteria.	0.287245	0.139863	0.198171	0.374721	0.301524	0.309932	0.216447	0.172094	0.187723	0.21273	0.309599	0.289952	129	398	583	1110	0.116216	0.358559	0.525225	49.9
GCA_002020875.1_ASM202087v1_genomic	MPRL01000001	Solemya velesiana gill symbiont	Bacteria; Proteobacteria; Gammaproteobacteria; sulfur-oxidizing symbionts.	0.241432	0.129717	0.253912	0.374938	0.293106	0.299505	0.220333	0.187055	0.121338	0.230118	0.341677	0.306867	488	455	630	1573	0.310235	0.289256	0.400509	55.6
GCA_002937575.1_ASM293757v1_genomic	PTKC01000001	Alphaproteobacteria bacterium MarineAlpha10_Bin1 (marine metagenome)	Bacteria; Proteobacteria; Alphaproteobacteria.	0.224813	0.137707	0.237221	0.40026	0.270854	0.288447	0.246439	0.194259	0.108665	0.170496	0.402818	0.318021	273	184	165	622	0.438907	0.29582	0.265273	59.5
GCA_002559405.1_ASM255940v1_genomic	NTZO01000100	Bacillus sp. AFS001701	Bacteria; Firmicutes; Bacilli; Bacillales; Bacillaceae; Bacillus.	0.32353	0.205291	0.146372	0.324807	0.334145	0.324056	0.197892	0.143909	0.390909	0.383562	0.100486	0.125043	466	436	2153	3055	0.152537	0.142717	0.704746	38.5
GCA_001807575.1_ASM180757v1_genomic	KV789371	Arthrobacter sp. HMSC08H08	Bacteria; Actinobacteria; Micrococcales; Micrococcaceae; Arthrobacter.	0.20862	0.136316	0.239952	0.415112	0.273501	0.28291	0.265596	0.177993	0.110747	0.16742	0.397714	0.324119	343	275	360	978	0.350716	0.281186	0.368098	65.4881
GCA_900105945.1_IMG-taxon_2634166899_annotated_assembly_genomic	FNSO01000003	Amycolatopsis tolypomycina	Bacteria; Actinobacteria; Pseudonocardiales; Pseudonocardiaceae; Amycolatopsis.	0.165242	0.113688	0.284863	0.436207	0.224008	0.273128	0.292764	0.2101	0.0336	0.026519	0.512915	0.426967	5474	1265	399	7138	0.766881	0.177221	0.055898	71.7
GCA_900215505.1_IMG-taxon_2615840601_annotated_assembly_genomic	LT907844	Cohaesibacter sp. ES.047	Bacteria; Proteobacteria; Alphaproteobacteria; Rhizobiales; Cohaesibacteraceae.	0.240881	0.144967	0.237051	0.377102	0.276723	0.297012	0.246128	0.180138	0.126377	0.213599	0.362878	0.297146	1793	838	918	3549	0.505213	0.236123	0.258664	55.55
GCA_001715385.1_ASM171538v1_genomic	CP016979	Brucella sp. 2002734562	Bacteria; Proteobacteria; Alphaproteobacteria; Rhizobiales; Brucellaceae; Brucella.	0.228895	0.134397	0.249079	0.387629	0.264481	0.295239	0.253925	0.186355	0.112548	0.207134	0.364472	0.315847	1411	367	717	2495	0.565531	0.147094	0.287375	57.2
GCA_000991775.1_ASM99177v1_genomic	LBSE01000001	candidate division WS6 bacterium GW2011_GWE1_36_69 (groundwater metagenome)	Bacteria; Candidatus Dojkabacteria.	0.35898	0.182152	0.131439	0.327429	0.355077	0.30537	0.198799	0.140783	0.375806	0.33633	0.13271	0.155154	7	34	75	116	0.060345	0.293103	0.646552	36
GCA_002850255.1_ASM285025v1_genomic	CP022522	Pseudoalteromonas sp. NC201	Bacteria; Proteobacteria; Gammaproteobacteria; Alteromonadales; Pseudoalteromonadaceae; Pseudoalteromonas.	0.272834	0.179957	0.204214	0.342995	0.321872	0.299695	0.219273	0.159161	0.273888	0.320146	0.202058	0.203904	490	628	1977	3095	0.15832	0.202908	0.638772	40.2953
GCA_001865835.1_ASM186583v1_genomic	CP017769	Myroides sp. ZB35	Bacteria; Bacteroidetes; Flavobacteriia; Flavobacteriales; Flavobacteriaceae; Myroides.	0.332202	0.206312	0.141295	0.320192	0.351529	0.31407	0.194477	0.139924	0.358573	0.365435	0.120937	0.155055	88	467	1691	2246	0.039181	0.207925	0.752894	34.3
GCA_001796555.1_ASM179655v1_genomic	MGMU01000001	Chloroflexi bacterium RBG_13_52_12 (sediment metagenome)	Bacteria; Chloroflexi.	0.290214	0.132493	0.210657	0.366635	0.297656	0.30286	0.22244	0.177116	0.168569	0.186023	0.351132	0.29434	66	95	216	377	0.175066	0.251989	0.572944	49.5
GCA_001797185.1_ASM179718v1_genomic	MGOS01000001	Clostridiales bacterium GWB2_37_7 (subsurface metagenome)	Bacteria; Firmicutes; Clostridia; Clostridiales.	0.349258	0.170624	0.139716	0.340402	0.336105	0.321448	0.188907	0.153529	0.330099	0.321779	0.151698	0.196405	155	390	929	1474	0.105156	0.264586	0.630258	37
GCA_000582095.1_ASM58209v1_genomic	JEYJ01000001	Acinetobacter sp. 259052	Bacteria; Proteobacteria; Gammaproteobacteria; Pseudomonadales; Moraxellaceae; Acinetobacter; Acinetobacter calcoaceticus/baumannii complex.	0.273244	0.196019	0.199016	0.331721	0.319349	0.305824	0.217661	0.157166	0.304256	0.391508	0.148357	0.155879	331	329	2229	2889	0.114573	0.11388	0.771547	40.8
GCA_002784445.1_ASM278444v1_genomic	PFLD01000044	Shewanella sp. CG_4_10_14_0_8_um_filter_42_13 (groundwater metagenome)	Bacteria; Proteobacteria; Gammaproteobacteria; Alteromonadales; Shewanellaceae; Shewanella.	0.275647	0.193428	0.192317	0.338609	0.308294	0.307395	0.221355	0.162956	0.273227	0.35183	0.19393	0.18101	341	602	2240	3183	0.107132	0.18913	0.703739	45.5
GCA_001436735.1_ASM143673v1_genomic	AYZE01000001	Lactobacillus cacaonum DSM 21116	Bacteria; Firmicutes; Bacilli; Lactobacillales; Lactobacillaceae; Lactobacillus.	0.332615	0.19742	0.144807	0.325159	0.341031	0.319457	0.197827	0.141685	0.359093	0.403049	0.089877	0.147983	198	294	829	1321	0.149886	0.222559	0.627555	33.9
GCA_001676725.1_ASM167672v1_genomic	CP016172	Bordetella flabilis	Bacteria; Proteobacteria; Betaproteobacteria; Burkholderiales; Alcaligenaceae; Bordetella.	0.194699	0.127873	0.277846	0.399582	0.241392	0.289207	0.266632	0.202769	0.071366	0.087842	0.449768	0.391024	2284	858	550	3692	0.618635	0.232394	0.148971	65.9427
GCA_002774705.1_ASM277470v1_genomic	PFCN01000022	Candidatus Niyogibacteria bacterium CG10_big_fil_rev_8_21_14_0_10_42_19 (groundwater metagenome)	Bacteria; Candidatus Niyogibacteria.	0.314448	0.175818	0.171776	0.337957	0.334264	0.305149	0.205924	0.154663	0.275864	0.286279	0.210619	0.227249	36	51	182	269	0.133829	0.189591	0.67658	41.8
GCA_001014615.1_ASM101461v1_genomic	LBCQ01000001	Mesorhizobium sp. LC103	Bacteria; Proteobacteria; Alphaproteobacteria; Rhizobiales; Phyllobacteriaceae; Mesorhizobium.	0.212117	0.130215	0.254275	0.403392	0.245028	0.298423	0.261707	0.194842	0.065716	0.098867	0.469302	0.366116	2718	895	391	4004	0.678821	0.223526	0.097652	63.6
GCA_002897035.1_ASM289703v1_genomic	BAUX01000001	Methylopila sp. Yamaguchi	Bacteria; Proteobacteria; Alphaproteobacteria; Rhizobiales; Methylocystaceae; Methylopila.	0.183099	0.117482	0.268141	0.431278	0.231049	0.284777	0.283306	0.200868	0.037728	0.05705	0.510591	0.39463	2336	269	303	2908	0.803301	0.092503	0.104195	69.1
GCA_002259145.1_ASM225914v1_genomic	NPFP01000008	Rhodococcus sp. 15-2388-1-1a	Bacteria; Actinobacteria; Corynebacteriales; Nocardiaceae; Rhodococcus.	0.193896	0.134338	0.249876	0.42189	0.232958	0.286874	0.285451	0.194717	0.095115	0.104044	0.45197	0.348871	3049	945	287	4281	0.712217	0.220743	0.06704	65.2
GCA_002095455.1_ASM209545v1_genomic	MLFQ01000001	Pantoea gaviniae	Bacteria; Proteobacteria; Gammaproteobacteria; Enterobacterales; Erwiniaceae; Pantoea.	0.232219	0.137374	0.276495	0.353911	0.276235	0.292084	0.233975	0.197706	0.111587	0.180233	0.343442	0.364738	703	182	988	1873	0.375334	0.09717	0.527496	57.9
GCA_900156105.1_IMG-taxon_2706795025_annotated_assembly_genomic	FTMS01000065	Alkalispirochaeta americana	Bacteria; Spirochaetes; Spirochaetales; Spirochaetaceae; Alkalispirochaeta.	0.217052	0.141168	0.272051	0.369729	0.267752	0.298888	0.236274	0.197086	0.13732	0.198905	0.34084	0.322935	1154	534	536	2224	0.518885	0.240108	0.241007	57.5
GCA_001787235.1_ASM178723v1_genomic	MFWD01000001	Candidatus Nomurabacteria bacterium RIFOXYC1_FULL_43_8 (subsurface metagenome)	Bacteria; Candidatus Nomurabacteria.	0.332301	0.16549	0.164698	0.337511	0.347476	0.296523	0.202468	0.153508	0.26574	0.243529	0.248571	0.242184	19	18	106	143	0.132867	0.125874	0.741259	42.6
GCA_001829955.1_ASM182995v1_genomic	MICT01000001	Tenericutes bacterium GWD2_38_27 (subsurface metagenome)	Bacteria; Tenericutes; unclassified Tenericutes.	0.331162	0.180496	0.153118	0.335225	0.340029	0.322053	0.198465	0.139454	0.304418	0.310919	0.216847	0.167815	92	71	284	447	0.205817	0.158837	0.635347	38.4
GCA_002773395.1_ASM277339v1_genomic	PFBI01000001	Candidatus Kaiserbacteria bacterium CG10_big_fil_rev_8_21_14_0_10_47_16 (groundwater metagenome)	Bacteria; Candidatus Kaiserbacteria.	0.274337	0.132413	0.219707	0.373543	0.319756	0.295852	0.222697	0.161696	0.269651	0.283236	0.233108	0.214005	21	79	189	289	0.072664	0.273356	0.653979	47.1
GCA_000160495.1_ASM16049v1_genomic	GG698601	Selenomonas sputigena ATCC 35185	Bacteria; Firmicutes; Negativicutes; Selenomonadales; Selenomonadaceae; Selenomonas.	0.251165	0.139912	0.221212	0.387711	0.295944	0.295655	0.231669	0.176732	0.098018	0.151013	0.392525	0.358444	924	229	392	1545	0.598058	0.14822	0.253722	57.1
GCA_001865065.1_ASM186506v1_genomic	MJGN01000001	Curtobacterium sp. MCBA15_008	Bacteria; Actinobacteria; Micrococcales; Microbacteriaceae; Curtobacterium.	0.179932	0.116278	0.266192	0.437598	0.232953	0.287204	0.286404	0.19344	0.028726	0.029348	0.552894	0.389033	1560	439	84	2083	0.74892	0.210754	0.040326	71
GCA_001775005.1_ASM177500v1_genomic	MFBR01000001	Candidatus Curtissbacteria bacterium RIFCSPLOWO2_01_FULL_41_28 (subsurface metagenome)	Bacteria; Candidatus Curtissbacteria.	0.3276	0.163902	0.175345	0.333153	0.328208	0.305744	0.214029	0.152019	0.307195	0.317744	0.198265	0.176796	51	35	93	179	0.284916	0.195531	0.519553	40.9
GCA_001000775.1_ASM100077v1_genomic	LCIB01000001	Candidatus Gottesmanbacteria bacterium GW2011_GWA2_44_17 (groundwater metagenome)	Bacteria; Candidatus Gottesmanbacteria.	0.307723	0.174121	0.191732	0.326424	0.31859	0.30802	0.218113	0.155287	0.275306	0.282518	0.213292	0.228894	94	62	181	337	0.278932	0.183976	0.537092	43.5
GCA_900100315.1_IMG-taxon_2675903130_annotated_assembly_genomic	FNFF01000044	Streptomyces indicus	Bacteria; Actinobacteria; Streptomycetales; Streptomycetaceae; Streptomyces.	0.168487	0.113291	0.285177	0.433045	0.233908	0.265517	0.291158	0.209417	0.033702	0.035875	0.528365	0.402057	4299	934	333	5566	0.772368	0.167805	0.059828	71.4
GCA_002901675.1_ASM290167v1_genomic	PPSG01000100	Pseudomonas sp. GW531-R1	Bacteria; Proteobacteria; Gammaproteobacteria; Pseudomonadales; Pseudomonadaceae; Pseudomonas.	0.216876	0.141723	0.271072	0.370328	0.269543	0.298282	0.236412	0.195762	0.097614	0.127551	0.422773	0.352062	2470	511	1438	4419	0.55895	0.115637	0.325413	60.7
GCA_002964915.1_ASM296491v1_genomic	PSZL01000001	Apibacter sp. wkB309	Bacteria; Bacteroidetes; Flavobacteriia; Flavobacteriales; Flavobacteriaceae; Apibacter.	0.345891	0.225208	0.130328	0.298573	0.360508	0.314334	0.192953	0.132205	0.382083	0.38311	0.117345	0.117462	98	147	1054	1299	0.075443	0.113164	0.811393	30.7
GCA_000466765.1_Burkholderia_vietnamiensis_genomic	ASSI01000001	Burkholderia sp. AU4i	Bacteria; Proteobacteria; Betaproteobacteria; Burkholderiales; Burkholderiaceae; Burkholderia; Burkholderia cepacia complex.	0.195996	0.128236	0.274893	0.400875	0.241479	0.284821	0.274886	0.198813	0.059329	0.073906	0.447126	0.419639	3926	559	1104	5589	0.702451	0.100018	0.197531	66.6711
GCA_002084115.1_ASM208411v1_genomic	MUIA01000174	Oceanospirillales bacterium LUC14_002_19_P2 (symbiont metagenome)	Bacteria; Proteobacteria; Gammaproteobacteria; Oceanospirillales; unclassified Oceanospirillales.	0.24372	0.143896	0.24707	0.365313	0.288543	0.303072	0.224922	0.183463	0.146848	0.254234	0.297849	0.301069	687	114	647	1448	0.474448	0.078729	0.446823	52.1
GCA_900109015.1_IMG-taxon_2599185305_annotated_assembly_genomic	FNYG01000048	Pseudomonas sp. NFACC07-1	Bacteria; Proteobacteria; Gammaproteobacteria; Pseudomonadales; Pseudomonadaceae; Pseudomonas.	0.215957	0.142244	0.27087	0.370929	0.268863	0.297412	0.236253	0.197473	0.094796	0.125652	0.425536	0.354016	3103	564	1233	4900	0.633265	0.115102	0.251633	60.7
GCA_000195575.1_ASM19557v1_genomic	CP002563	Carnobacterium sp. 17-4	Bacteria; Firmicutes; Bacilli; Lactobacillales; Carnobacteriaceae; Carnobacterium.	0.315901	0.19554	0.14366	0.344899	0.340054	0.3136	0.206009	0.140336	0.371573	0.370126	0.121624	0.136677	163	209	1050	1422	0.114627	0.146976	0.738397	35.9
GCA_000994975.1_ASM99497v1_genomic	LBWT01000001	Parcubacteria group bacterium GW2011_GWC1_39_29 (groundwater metagenome)	Bacteria; unclassified Parcubacteria group.	0.339091	0.191124	0.155048	0.314736	0.334089	0.316305	0.195845	0.153761	0.300266	0.351698	0.169546	0.178491	26	66	145	237	0.109705	0.278481	0.611814	39.1
GCA_001821585.1_ASM182158v1_genomic	MHMO01000001	Candidatus Nealsonbacteria bacterium RIFOXYD1_FULL_39_11 (subsurface metagenome)	Bacteria; Candidatus Nealsonbacteria.	0.350492	0.177537	0.140942	0.331029	0.353148	0.300586	0.194864	0.151354	0.342963	0.266921	0.172663	0.21742	56	26	121	203	0.275862	0.128079	0.596059	39.5
GCA_000012625.1_ASM1262v1_genomic	CP000110	Synechococcus sp. CC9605	Bacteria; Cyanobacteria; Synechococcales; Synechococcaceae; Synechococcus.	0.203887	0.131154	0.287593	0.377367	0.259106	0.287139	0.239979	0.213775	0.105624	0.174657	0.383094	0.336625	963	98	175	1236	0.779126	0.079288	0.141586	58.7
GCA_900096585.1_IMG-taxon_2657245272_annotated_assembly_genomic	FMYH01000018	Sanguibacter gelidistatuariae	Bacteria; Actinobacteria; Micrococcales; Sanguibacteraceae; Sanguibacter.	0.18187	0.117138	0.267589	0.433403	0.220808	0.283944	0.299194	0.196055	0.042558	0.053822	0.534472	0.369148	2201	552	96	2849	0.772552	0.193752	0.033696	69.6
GCA_002796125.1_ASM279612v1_genomic	PCWA01000001	Candidatus Omnitrophica bacterium CG11_big_fil_rev_8_21_14_0_20_42_13 (groundwater metagenome)	Bacteria; Candidatus Omnitrophica.	0.324346	0.18403	0.157107	0.334517	0.321029	0.316251	0.197145	0.165579	0.264638	0.296411	0.199552	0.239398	172	199	485	856	0.200935	0.232477	0.566589	41.9
GCA_001753695.1_ASM175369v1_genomic	MIMZ01000001	[Butyribacterium] methylotrophicum	Bacteria; Firmicutes; Clostridia; Clostridiales; Clostridiaceae; Clostridium.	0.299592	0.155625	0.188901	0.355882	0.322557	0.307144	0.20659	0.163709	0.187439	0.252107	0.296817	0.263637	599	523	1485	2607	0.229766	0.200614	0.56962	0.491845
GCA_000520015.2_ASM52001v2_genomic	CP007044	Chania multitudinisentens RB-25	Bacteria; Proteobacteria; Gammaproteobacteria; Enterobacterales; Yersiniaceae; Chania.	0.243185	0.161872	0.24659	0.348353	0.283963	0.305443	0.227112	0.183481	0.169558	0.251222	0.273001	0.306219	1209	423	1878	3510	0.344444	0.120513	0.535043	50.85
GCA_001778905.1_ASM177890v1_genomic	MFIQ01000001	Candidatus Giovannonibacteria bacterium RIFCSPLOWO2_12_FULL_44_15 (subsurface metagenome)	Bacteria; Candidatus Giovannonibacteria.	0.305871	0.17196	0.170813	0.351357	0.330281	0.301642	0.209488	0.15859	0.271766	0.244328	0.22309	0.260816	39	35	101	175	0.222857	0.2	0.577143	44
GCA_002288875.1_ASM228887v1_genomic	NTBH01000001	Comamonadaceae bacterium NML91-0036	Bacteria; Proteobacteria; Betaproteobacteria; Burkholderiales; Comamonadaceae.	0.195041	0.118379	0.304497	0.382083	0.258542	0.280138	0.257624	0.203696	0.068163	0.089869	0.459358	0.38261	1643	168	316	2127	0.772449	0.078984	0.148566	65.35
GCA_001898035.1_ASM189803v1_genomic	MKRX01000001	Armatimonadetes bacterium 55-13 (bioreactor metagenome)	Bacteria; Armatimonadetes.	0.24227	0.145186	0.229265	0.383278	0.291552	0.292298	0.232466	0.183687	0.145478	0.182392	0.374051	0.298086	191	288	404	883	0.216308	0.326161	0.457531	55.4
GCA_001804055.1_ASM180405v1_genomic	MHFF01000001	Omnitrophica bacterium RIFCSPHIGHO2_02_FULL_46_11 (subsurface metagenome)	Bacteria; Candidatus Omnitrophica.	0.27592	0.175938	0.207166	0.340976	0.309288	0.306789	0.211725	0.172229	0.242526	0.311021	0.218947	0.227501	182	104	302	588	0.309524	0.176871	0.513605	44.9
GCA_900005935.1_PSEFL294_LIB5404_genomic	CVTL01000048	Pseudomonas sp. 31 E 6	Bacteria; Proteobacteria; Gammaproteobacteria; Pseudomonadales; Pseudomonadaceae; Pseudomonas.	0.217942	0.141267	0.269139	0.371651	0.268401	0.299732	0.23635	0.195516	0.094886	0.121543	0.429879	0.353691	2187	426	1309	3922	0.557624	0.108618	0.333758	60.7
GCA_001823995.1_ASM182399v1_genomic	MHWE01000001	Candidatus Zambryskibacteria bacterium RIFCSPLOWO2_01_FULL_45_21 (subsurface metagenome)	Bacteria; Candidatus Zambryskibacteria.	0.321192	0.159616	0.170437	0.348755	0.337069	0.298664	0.203921	0.160346	0.270658	0.263143	0.232465	0.233734	21	55	91	167	0.125749	0.329341	0.54491	44
GCA_001798885.1_ASM179888v1_genomic	MGQW01000001	Deltaproteobacteria bacterium RBG_16_64_85 (subsurface metagenome)	Bacteria; Proteobacteria; Deltaproteobacteria.	0.226617	0.135281	0.247268	0.390834	0.26142	0.303062	0.238441	0.197081	0.069314	0.06921	0.441531	0.419946	434	239	236	909	0.477448	0.262926	0.259626	63.4
GCA_001813655.1_ASM181365v1_genomic	KV813636	Propionibacterium sp. HMSC075A12	Bacteria; Actinobacteria; Propionibacteriales; Propionibacteriaceae; Propionibacterium.	0.21021	0.140035	0.243538	0.406217	0.249215	0.287286	0.269811	0.193688	0.105179	0.192924	0.40099	0.300907	1465	79	179	1723	0.850261	0.04585	0.103889	64.7
GCA_002245405.1_ASM224540v1_genomic	NOZQ01000003	candidate division WOR-3 bacterium JGI_Cruoil_03_44_89 (marine metagenome)	Bacteria; candidate division WOR-3.	0.327927	0.158909	0.163668	0.349496	0.313557	0.311162	0.197701	0.177594	0.272291	0.24377	0.214168	0.269755	206	150	272	628	0.328025	0.238854	0.433121	44.2
GCA_002139875.1_ASM213987v1_genomic	CP018793	Campylobacter sp. RM12175	Bacteria; Proteobacteria; Epsilonproteobacteria; Campylobacterales; Campylobacteraceae; Campylobacter.	0.3711	0.182923	0.133594	0.312383	0.347974	0.318848	0.174583	0.158595	0.359459	0.420601	0.102399	0.117541	269	198	774	1241	0.216761	0.159549	0.623691	31.45
GCA_002772605.1_ASM277260v1_genomic	PFDS01000019	Candidatus Peregrinibacteria bacterium CG10_big_fil_rev_8_21_14_0_10_49_16 (groundwater metagenome)	Bacteria; Candidatus Peregrinibacteria.	0.26192	0.143011	0.239439	0.355629	0.312534	0.296324	0.217087	0.174087	0.225821	0.264544	0.249155	0.260523	68	91	130	289	0.235294	0.314879	0.449827	49.2
GCA_900104695.1_IMG-taxon_2690316367_annotated_assembly_genomic	FNSW01000003	Paenibacillus sp. GP183	Bacteria; Firmicutes; Bacilli; Bacillales; Paenibacillaceae; Paenibacillus.	0.288796	0.177357	0.2013	0.332547	0.310575	0.314324	0.212764	0.162336	0.224328	0.281162	0.23402	0.26049	1181	729	2260	4170	0.283213	0.17482	0.541966	47.05
GCA_002224245.1_ASM222424v1_genomic	NKHK01000001	Moraxella sp. VT-16-12	Bacteria; Proteobacteria; Gammaproteobacteria; Pseudomonadales; Moraxellaceae; Moraxella.	0.284771	0.174798	0.198499	0.341932	0.3134	0.305752	0.217843	0.163006	0.239202	0.324579	0.228773	0.207445	365	188	832	1385	0.263538	0.13574	0.600722	43.9
GCA_000013405.1_ASM1340v1_genomic	CP000252	Syntrophus aciditrophicus SB	Bacteria; Proteobacteria; Deltaproteobacteria; Syntrophobacterales; Syntrophaceae; Syntrophus.	0.270126	0.15149	0.228056	0.350328	0.293382	0.306755	0.216413	0.18345	0.165825	0.219507	0.318229	0.296439	951	338	770	2059	0.461875	0.164157	0.373968	52.95
GCA_900111005.1_IMG-taxon_2619619034_annotated_assembly_genomic	FOFV01000040	Lentzea albida	Bacteria; Actinobacteria; Pseudonocardiales; Pseudonocardiaceae; Lentzea.	0.174739	0.122565	0.272578	0.430117	0.234375	0.280811	0.281329	0.203485	0.034188	0.034813	0.498801	0.432198	4866	1496	342	6704	0.725835	0.22315	0.051014	70.2
GCA_001770165.1_ASM177016v1_genomic	MEQJ01000001	Bdellovibrionales bacterium RIFOXYD1_FULL_53_11 (subsurface metagenome)	Bacteria; Proteobacteria; Oligoflexia; Bdellovibrionales.	0.264453	0.140691	0.226202	0.368653	0.286005	0.298068	0.225492	0.190435	0.151004	0.196048	0.344844	0.308082	354	113	173	640	0.553125	0.176563	0.270313	53.2
GCA_001813685.1_ASM181368v1_genomic	KV813681	Rothia sp. HMSC061E04	Bacteria; Actinobacteria; Micrococcales; Micrococcaceae; Rothia.	0.212878	0.134013	0.251674	0.401435	0.272178	0.274888	0.277303	0.175631	0.072657	0.196726	0.401904	0.328713	67	522	800	1389	0.048236	0.37581	0.575954	59.5
GCA_000829315.1_ASM82931v1_genomic	AP013028	Wolbachia endosymbiont of Cimex lectularius	Bacteria; Proteobacteria; Alphaproteobacteria; Rickettsiales; Anaplasmataceae; Wolbachieae; Wolbachia.	0.344573	0.193902	0.146703	0.314822	0.336568	0.319314	0.188086	0.156032	0.342145	0.353782	0.137269	0.166804	138	191	318	647	0.213292	0.295209	0.491499	36.3
GCA_001839115.1_ASM183911v1_genomic	KV840072	Staphylococcus sp. HMSC62B09	Bacteria; Firmicutes; Bacilli; Bacillales; Staphylococcaceae; Staphylococcus.	0.328482	0.202419	0.146216	0.322883	0.360258	0.314134	0.190278	0.135331	0.383117	0.400609	0.107983	0.108291	164	263	1310	1737	0.094416	0.15141	0.754174	32.7
GCA_000205165.1_ASM20516v1_genomic	GL883805	Paraprevotella xylaniphila YIT 11841	Bacteria; Bacteroidetes; Bacteroidia; Bacteroidales; Prevotellaceae; Paraprevotella.	0.27709	0.198428	0.183078	0.341405	0.327064	0.291394	0.206059	0.175484	0.196418	0.227283	0.292383	0.283917	615	255	1231	2101	0.292718	0.121371	0.585911	48.5
GCA_000021365.1_ASM2136v1_genomic	CP001196	Oligotropha carboxidovorans OM5	Bacteria; Proteobacteria; Alphaproteobacteria; Rhizobiales; Bradyrhizobiaceae; Oligotropha.	0.219004	0.130645	0.258531	0.39182	0.25188	0.290684	0.267031	0.190405	0.075219	0.134249	0.424899	0.365632	1437	434	680	2551	0.563309	0.170129	0.266562	62.3535
GCA_900141925.1_IMG-taxon_2663762797_annotated_assembly_genomic	FQYS01000033	Pseudomonas zeshuii	Bacteria; Proteobacteria; Gammaproteobacteria; Pseudomonadales; Pseudomonadaceae; Pseudomonas.	0.225796	0.143577	0.266459	0.364168	0.274561	0.296118	0.237947	0.191373	0.140067	0.230263	0.322179	0.307492	1994	524	1458	3976	0.501509	0.131791	0.3667	55.3
GCA_002141235.1_ASM214123v1_genomic	NGLK01000001	Enterococcus sp. 3C7_DIV0644	Bacteria; Firmicutes; Bacilli; Lactobacillales; Enterococcaceae; Enterococcus.	0.282394	0.18797	0.171609	0.358027	0.322021	0.314627	0.215474	0.147878	0.284505	0.278491	0.228087	0.208916	211	203	821	1235	0.17085	0.164372	0.664777	38.1
GCA_000220625.1_ASM22062v1_genomic	CP002113	Capnocytophaga canimorsus Cc5	Bacteria; Bacteroidetes; Flavobacteriia; Flavobacteriales; Flavobacteriaceae; Capnocytophaga.	0.323536	0.208668	0.161413	0.306383	0.358514	0.307424	0.195313	0.138749	0.320497	0.356949	0.163181	0.159373	233	351	1321	1905	0.12231	0.184252	0.693438	36.2
GCA_002998605.1_ASM299860v1_genomic	PVRE01000010	Bacillus sp. MZGC1	Bacteria; Firmicutes; Bacilli; Bacillales; Bacillaceae; Bacillus.	0.293898	0.175737	0.190448	0.339918	0.335167	0.31164	0.208408	0.144785	0.303795	0.303409	0.182886	0.20991	644	434	2034	3112	0.206941	0.13946	0.653599	38.5
GCA_001772435.1_ASM177243v1_genomic	METX01000001	candidate division WOR-1 bacterium RIFOXYA2_FULL_46_56 (subsurface metagenome)	Bacteria; candidate division WOR-1.	0.302585	0.166922	0.178441	0.352052	0.321823	0.310524	0.211979	0.155674	0.214253	0.229409	0.275009	0.281329	198	121	291	610	0.32459	0.198361	0.477049	46.3
GCA_000016665.1_ASM1666v1_genomic	CP000686	Roseiflexus sp. RS-1	Bacteria; Chloroflexi; Chloroflexia; Chloroflexales; Roseiflexineae; Roseiflexaceae; Roseiflexus.	0.202888	0.127886	0.284855	0.384371	0.241926	0.294337	0.259854	0.203883	0.120506	0.181643	0.341919	0.355931	1832	788	654	3274	0.55956	0.240684	0.199756	58.5
GCA_000007945.1_ASM794v1_genomic	AE017143	Haemophilus ducreyi 35000HP	Bacteria; Proteobacteria; Gammaproteobacteria; Pasteurellales; Pasteurellaceae; Haemophilus.	0.284644	0.203457	0.181422	0.330477	0.325248	0.30748	0.214119	0.153152	0.337752	0.374764	0.136655	0.150829	70	153	784	1007	0.069513	0.151936	0.77855	38.2
GCA_001631115.1_ASM163111v1_genomic	LVTS01000001	Enterobacter cloacae complex sp. GN04787	Bacteria; Proteobacteria; Gammaproteobacteria; Enterobacterales; Enterobacteriaceae; Enterobacter; Enterobacter cloacae complex.	0.24326	0.137699	0.260777	0.358263	0.282919	0.301361	0.232435	0.183284	0.119836	0.187407	0.344016	0.34874	1172	381	2074	3627	0.323132	0.105045	0.571822	56
GCA_001730285.1_ASM173028v1_genomic	MIJZ01000001	Enterococcus ureasiticus	Bacteria; Firmicutes; Bacilli; Lactobacillales; Enterococcaceae; Enterococcus.	0.310548	0.199299	0.149956	0.340197	0.339527	0.316641	0.20309	0.140743	0.353492	0.356124	0.13312	0.157264	298	395	1387	2080	0.143269	0.189904	0.666827	35.8
GCA_002355335.1_ASM235533v1_genomic	AP014946	Variibacter gotjawalensis	Bacteria; Proteobacteria; Alphaproteobacteria; Rhizobiales; Bradyrhizobiaceae; Variibacter.	0.219663	0.133891	0.25122	0.395227	0.253441	0.290528	0.267068	0.188962	0.088566	0.128731	0.428308	0.354395	1357	763	889	3009	0.45098	0.253573	0.295447	62.2
GCA_000935135.2_ASM93513v2_genomic	JXUQ02000001	Streptomyces sp. MNU77	Bacteria; Actinobacteria; Streptomycetales; Streptomycetaceae; Streptomyces.	0.166606	0.110775	0.286632	0.435987	0.226888	0.266438	0.294192	0.212482	0.035064	0.034701	0.536935	0.3933	4178	843	219	5240	0.797328	0.160878	0.041794	71.8
GCA_000759475.1_ASM75947v1_genomic	CP009454	Pantoea rwandensis	Bacteria; Proteobacteria; Gammaproteobacteria; Enterobacterales; Erwiniaceae; Pantoea.	0.236656	0.147546	0.260178	0.35562	0.281014	0.302924	0.230797	0.185264	0.144249	0.226318	0.298681	0.330752	1049	250	1897	3196	0.328223	0.078223	0.593554	53.4
GCA_000234585.2_ASM23458v1_genomic	AGVE01000056	Mycobacterium thermoresistibile ATCC 19527	Bacteria; Actinobacteria; Corynebacteriales; Mycobacteriaceae; Mycobacterium.	0.180917	0.11888	0.27358	0.426623	0.236004	0.27785	0.280752	0.205393	0.048051	0.056405	0.472746	0.422798	2277	546	161	2984	0.76307	0.182976	0.053954	69
GCA_001412345.1_ASM141234v1_genomic	LKUC01000001	Smithella sp. SDB (marine sediment metagenome)	Bacteria; Proteobacteria; Deltaproteobacteria; Syntrophobacterales; Syntrophaceae; Smithella.	0.313238	0.169196	0.176758	0.340809	0.317801	0.311756	0.207545	0.162898	0.258673	0.310545	0.218283	0.212499	226	149	552	927	0.243797	0.160734	0.595469	43.2
GCA_002173095.1_ASM217309v1_genomic	NHBK01000021	Hyphomonadaceae bacterium TMED5 (marine metagenome)	Bacteria; Proteobacteria; Alphaproteobacteria; Rhodobacterales; Hyphomonadaceae.	0.226348	0.138934	0.240404	0.394314	0.277907	0.28798	0.252465	0.181654	0.152553	0.249342	0.320503	0.277566	665	295	680	1640	0.405488	0.179878	0.414634	54.8
GCA_001897665.1_ASM189766v1_genomic	MKTO01000001	Legionella sp. 39-23 (bioreactor metagenome)	Bacteria; Proteobacteria; Gammaproteobacteria; Legionellales; Legionellaceae; Legionella.	0.288446	0.205129	0.193387	0.313038	0.317132	0.315435	0.214161	0.153273	0.307912	0.373862	0.148864	0.169361	509	434	1236	2179	0.233593	0.199174	0.567233	40.4
GCA_001294395.1_ASM129439v1_genomic	LGKF01000001	Streptomyces sp. NRRL WC-3753	Bacteria; Actinobacteria; Streptomycetales; Streptomycetaceae; Streptomyces.	0.163413	0.11082	0.287066	0.438702	0.227197	0.26578	0.292341	0.214682	0.031887	0.028317	0.54684	0.392956	4557	1020	278	5855	0.778309	0.17421	0.047481	71.8
GCA_002807015.1_ASM280701v1_genomic	NIPO01000001	Flavobacteriaceae bacterium UR159	Bacteria; Bacteroidetes; Flavobacteriia; Flavobacteriales; Flavobacteriaceae.	0.322639	0.2005	0.153052	0.32381	0.355801	0.310347	0.196014	0.137838	0.309572	0.314134	0.184575	0.191717	151	171	991	1313	0.115004	0.130236	0.75476	37.6
GCA_002272825.1_ASM227282v1_genomic	MLAM01000010	Helicobacter sp. 11S02596-1	Bacteria; Proteobacteria; Epsilonproteobacteria; Campylobacterales; Helicobacteraceae; Helicobacter.	0.328006	0.177584	0.171969	0.322441	0.334797	0.316575	0.191209	0.157419	0.237828	0.314402	0.23698	0.21079	300	161	497	958	0.313152	0.168058	0.518789	37.6
GCA_001645385.1_ASM164538v1_genomic	LVHI01000001	Rhodococcus kyotonensis	Bacteria; Actinobacteria; Corynebacteriales; Nocardiaceae; Rhodococcus.	0.192946	0.131791	0.248997	0.426267	0.239615	0.284944	0.282034	0.193412	0.086641	0.096487	0.457213	0.359636	2228	939	247	3414	0.652607	0.275044	0.072349	64.7
GCA_001182765.1_WH8103.1_genomic	LN847356	Synechococcus sp. WH 8103	Bacteria; Cyanobacteria; Synechococcales; Synechococcaceae; Synechococcus.	0.203766	0.135355	0.285694	0.375185	0.258134	0.285901	0.241387	0.214578	0.113325	0.186343	0.36255	0.337782	1332	116	203	1651	0.806784	0.07026	0.122956	58.7
GCA_002082585.1_ASM208258v1_genomic	CP020563	Kitasatospora albolonga	Bacteria; Actinobacteria; Streptomycetales; Streptomycetaceae; Kitasatospora.	0.166781	0.1096	0.288074	0.435546	0.228057	0.264847	0.294843	0.212252	0.031193	0.033695	0.537042	0.39807	3634	790	245	4669	0.778325	0.169201	0.052474	72
GCA_001695895.1_LC499_v1_genomic	MBSU01000001	Ensifer sp. LC499	Bacteria; Proteobacteria; Alphaproteobacteria; Rhizobiales; Rhizobiaceae; Sinorhizobium/Ensifer group; Ensifer.	0.218703	0.131942	0.253812	0.395543	0.252894	0.297059	0.26032	0.189728	0.075332	0.127914	0.457326	0.339428	2643	725	819	4187	0.63124	0.173155	0.195605	62
GCA_002953255.1_ASM295325v1_genomic	CP026498	Streptomyces sp. CB01881	Bacteria; Actinobacteria; Streptomycetales; Streptomycetaceae; Streptomyces.	0.159252	0.107225	0.296535	0.436989	0.220667	0.267143	0.29633	0.215864	0.026359	0.024052	0.557361	0.392229	3803	827	166	4796	0.792952	0.172435	0.034612	71.8
GCA_002842815.1_ASM284281v1_genomic	PHED01000155	Alphaproteobacteria bacterium HGW-Alphaproteobacteria-5 (groundwater metagenome)	Bacteria; Proteobacteria; Alphaproteobacteria.	0.211352	0.129237	0.25773	0.401681	0.248851	0.283962	0.262582	0.20461	0.090886	0.141332	0.416403	0.351378	561	127	115	803	0.69863	0.158157	0.143213	62.7
GCA_900215325.1_IMG-taxon_2721755862_annotated_assembly_genomic	OCMS01000007	Fibrobacter sp. UWB16	Bacteria; Fibrobacteres; Fibrobacterales; Fibrobacteraceae; Fibrobacter.	0.2865	0.176565	0.187568	0.349368	0.325028	0.291693	0.217415	0.165864	0.164633	0.25174	0.336171	0.247455	231	488	1325	2044	0.113014	0.238748	0.648239	50.35
GCA_000997495.1_ASM99749v1_genomic	LCBX01000001	candidate division WWE3 bacterium GW2011_GWC1_41_7 (groundwater metagenome)	Bacteria; candidate division WWE3.	0.32097	0.184545	0.159942	0.334543	0.332258	0.320413	0.197552	0.149777	0.288649	0.295637	0.191908	0.223816	57	82	207	346	0.16474	0.236994	0.598266	41.3
GCA_000735135.1_ASM73513v1_genomic	JPLZ01000001	Chryseobacterium sp. FH1	Bacteria; Bacteroidetes; Flavobacteriia; Flavobacteriales; Flavobacteriaceae; Chryseobacterium.	0.337588	0.20575	0.140786	0.315875	0.359607	0.310484	0.195704	0.134204	0.29581	0.312079	0.200429	0.191683	193	318	1483	1994	0.09679	0.159478	0.743731	36.7
GCA_000026145.1_ASM2614v1_genomic	CU234118	Bradyrhizobium sp. ORS 278	Bacteria; Proteobacteria; Alphaproteobacteria; Rhizobiales; Bradyrhizobiaceae; Bradyrhizobium.	0.217501	0.124423	0.259808	0.398267	0.252733	0.291233	0.266059	0.189975	0.040424	0.084178	0.481988	0.393409	1330	369	240	1939	0.685921	0.190304	0.123775	63.7
GCA_001931535.1_ASM193153v1_genomic	CP016211	Minicystis rosea	Bacteria; Proteobacteria; Deltaproteobacteria; Myxococcales; Sorangiineae; Minicystis.	0.183197	0.12292	0.275527	0.418355	0.230094	0.260945	0.29047	0.218491	0.046242	0.074847	0.501643	0.377268	10086	1955	620	12661	0.79662	0.154411	0.048969	69.1
GCA_000432635.1_MGS28_genomic	FR890240	Dorea formicigenerans CAG:28	Bacteria; Firmicutes; Clostridia; Clostridiales; Lachnospiraceae; Dorea; environmental samples.	0.310376	0.154899	0.169823	0.364902	0.34383	0.301303	0.196119	0.158751	0.301444	0.311376	0.155531	0.231652	83	245	636	964	0.0861	0.254149	0.659751	41
GCA_002874055.1_ASM287405v1_genomic	MCSK01000001	Vibrio sp. 10N.286.55.C11	Bacteria; Proteobacteria; Gammaproteobacteria; Vibrionales; Vibrionaceae; Vibrio.	0.270088	0.175579	0.205367	0.348966	0.315456	0.304799	0.221205	0.158539	0.250429	0.310547	0.229332	0.209692	351	886	2183	3420	0.102632	0.259064	0.638304	44.5
GCA_000155475.1_ASM15547v1_genomic	DS990440	Helicobacter cinaedi CCUG 18818 = ATCC BAA-847	Bacteria; Proteobacteria; Epsilonproteobacteria; Campylobacterales; Helicobacteraceae; Helicobacter.	0.328885	0.182489	0.178821	0.309805	0.338062	0.313876	0.187137	0.160925	0.269822	0.361209	0.162665	0.206304	206	348	654	1208	0.17053	0.288079	0.541391	38.4
GCA_001785205.1_ASM178520v1_genomic	MFTC01000001	Candidatus Muproteobacteria bacterium RIFCSPLOWO2_01_FULL_60_18 (subsurface metagenome)	Bacteria; Proteobacteria; Candidatus Muproteobacteria.	0.22489	0.129702	0.267946	0.377462	0.277773	0.294978	0.233725	0.193507	0.088325	0.123084	0.420256	0.368318	542	178	379	1099	0.493176	0.161965	0.344859	60.1
GCA_001650915.1_ASM165091v1_genomic	LXYO01000001	Marinobacter sp. EhC06	Bacteria; Proteobacteria; Gammaproteobacteria; Alteromonadales; Alteromonadaceae; Marinobacter.	0.229143	0.13582	0.259001	0.376036	0.281795	0.296206	0.231408	0.190591	0.11748	0.188815	0.36479	0.328915	1830	388	938	3156	0.579848	0.12294	0.297212	57.2
GCA_002786575.1_ASM278657v1_genomic	PCTB01000005	Candidatus Roizmanbacteria bacterium CG22_combo_CG10-13_8_21_14_all_35_9 (groundwater metagenome)	Bacteria; Candidatus Roizmanbacteria.	0.351861	0.191059	0.151613	0.305467	0.356759	0.317435	0.18711	0.138696	0.322413	0.35176	0.167922	0.157884	60	40	220	320	0.1875	0.125	0.6875	35
GCA_001828595.1_ASM182859v1_genomic	MHZA01000001	Planctomycetes bacterium RIFCSPLOWO2_12_FULL_40_19 (subsurface metagenome)	Bacteria; Planctomycetes.	0.336047	0.169323	0.155158	0.339472	0.328996	0.307776	0.196563	0.166665	0.302536	0.306564	0.177467	0.213433	186	148	374	708	0.262712	0.20904	0.528249	39.9
GCA_002784825.1_ASM278482v1_genomic	PFLX01000011	Candidatus Nealsonbacteria bacterium CG_4_10_14_0_8_um_filter_35_10 (groundwater metagenome)	Bacteria; Candidatus Nealsonbacteria.	0.34655	0.209762	0.136828	0.306859	0.350728	0.318389	0.18134	0.149563	0.356553	0.322728	0.150487	0.170252	28	25	116	169	0.16568	0.147929	0.686391	35.2
GCA_001725345.1_ASM172534v1_genomic	MEGC01000001	Novosphingobium sp. SCN 63-17 (bioreactor metagenome)	Bacteria; Proteobacteria; Alphaproteobacteria; Sphingomonadales; Sphingomonadaceae; Novosphingobium.	0.205905	0.125599	0.262261	0.406235	0.2446	0.283385	0.267952	0.204063	0.067535	0.144192	0.408869	0.379405	2000	323	849	3172	0.630517	0.101828	0.267654	64.3
GCA_002806655.1_ASM280665v1_genomic	PIBN01000010	Klebsiella sp. K-Nf6	Bacteria; Proteobacteria; Gammaproteobacteria; Enterobacterales; Enterobacteriaceae; Klebsiella.	0.234929	0.138497	0.269499	0.357074	0.273159	0.303174	0.234911	0.188756	0.108988	0.181114	0.353617	0.35628	1617	475	2642	4734	0.341572	0.100338	0.55809	57
GCA_002683075.1_ASM268307v1_genomic	NYSQ01000019	Actinobacteria bacterium (marine metagenome)	Bacteria; Actinobacteria.	0.336007	0.199574	0.127666	0.336753	0.336543	0.313666	0.208023	0.142645	0.396058	0.395779	0.097768	0.105635	93	73	250	416	0.223558	0.175481	0.600962	58.5
GCA_002272925.1_ASM227292v1_genomic	MLAR01000010	Helicobacter sp. 13S00401-1	Bacteria; Proteobacteria; Epsilonproteobacteria; Campylobacterales; Helicobacteraceae; Helicobacter.	0.355597	0.174784	0.145486	0.324133	0.333879	0.320993	0.182856	0.162271	0.349992	0.374997	0.14503	0.129981	87	223	482	792	0.109848	0.281566	0.608586	37.6
GCA_002772995.1_ASM277299v1_genomic	PFCO01000002	Candidatus Niyogibacteria bacterium CG10_big_fil_rev_8_21_14_0_10_46_36 (groundwater metagenome)	Bacteria; Candidatus Niyogibacteria.	0.278891	0.157729	0.210396	0.352984	0.325041	0.296171	0.215299	0.163489	0.265202	0.26381	0.212979	0.25801	39	37	236	312	0.125	0.11859	0.75641	45.8
GCA_001777745.1_ASM177774v1_genomic	MFEZ01000001	Candidatus Doudnabacteria bacterium RIFCSPLOWO2_01_41_7 (subsurface metagenome)	Bacteria; Candidatus Doudnabacteria.	0.308695	0.177348	0.174255	0.339702	0.345197	0.307618	0.201839	0.145346	0.305105	0.306596	0.19154	0.196758	22	28	82	132	0.166667	0.212121	0.621212	41.1
GCA_000585235.1_NitAk23_genomic	AONB01000001	Nitrincola nitratireducens	Bacteria; Proteobacteria; Gammaproteobacteria; Oceanospirillales; Nitrincola.	0.248031	0.186152	0.219543	0.346274	0.291362	0.309455	0.226607	0.172576	0.229932	0.30817	0.222271	0.239627	858	464	1488	2810	0.305338	0.165125	0.529537	46.8
GCA_001553895.1_ASM155389v1_genomic	CP013950	Bacillus sp. SDLI1	Bacteria; Firmicutes; Bacilli; Bacillales; Bacillaceae; Bacillus.	0.290521	0.166169	0.195361	0.347948	0.326214	0.301197	0.216815	0.155774	0.241733	0.248875	0.247739	0.261654	708	356	1661	2725	0.259817	0.130642	0.609541	38.5
GCA_001426865.1_Root52_genomic	LMFO01000001	Paenibacillus sp. Root52	Bacteria; Firmicutes; Bacilli; Bacillales; Paenibacillaceae; Paenibacillus.	0.271484	0.171195	0.208753	0.348568	0.310588	0.308305	0.215274	0.165831	0.243219	0.307395	0.196649	0.252735	745	673	2072	3490	0.213467	0.192837	0.593696	47.05
GCA_001897225.1_ASM189722v1_genomic	MKSK01000001	Chlamydiales bacterium 38-26 (bioreactor metagenome)	Bacteria; Chlamydiae; Chlamydiales.	0.288182	0.197672	0.195763	0.318383	0.321822	0.314516	0.208721	0.15494	0.301754	0.358317	0.173392	0.166537	189	172	539	900	0.21	0.191111	0.598889	38.1
GCA_001856085.1_ASM185608v1_genomic	MBQG01000001	Planococcus salinarum	Bacteria; Firmicutes; Bacilli; Bacillales; Planococcaceae; Planococcus.	0.276531	0.168851	0.19618	0.358439	0.31613	0.305251	0.217113	0.161506	0.231882	0.226008	0.269222	0.272887	164	65	243	472	0.347458	0.137712	0.514831	46.8
GCA_000411235.1_Cory_sp_HFH0082_V1_genomic	KE150404	Corynebacterium sp. HFH0082	Bacteria; Actinobacteria; Corynebacteriales; Corynebacteriaceae; Corynebacterium.	0.212984	0.132632	0.238027	0.416357	0.277538	0.280807	0.263465	0.17819	0.091744	0.202864	0.379893	0.325499	76	352	371	799	0.095119	0.440551	0.46433	60.6
GCA_000092945.1_ASM9294v1_genomic	CP002028	Thermincola potens JR	Bacteria; Firmicutes; Clostridia; Clostridiales; Peptococcaceae; Thermincola.	0.296243	0.163356	0.180501	0.359901	0.310799	0.31305	0.207375	0.168776	0.230859	0.274286	0.233882	0.260974	460	574	1300	2334	0.197087	0.24593	0.556984	45.9
GCA_002836395.1_ASM283639v1_genomic	PJBV01000035	Nocardioides alpinus	Bacteria; Actinobacteria; Propionibacteriales; Nocardioidaceae; Nocardioides.	0.17221	0.113099	0.275094	0.439598	0.232601	0.281541	0.280731	0.205126	0.029709	0.037491	0.558479	0.374321	2704	435	52	3191	0.847383	0.136321	0.016296	70.9
GCA_001867305.1_ASM186730v1_genomic	MCJF01000001	Elizabethkingia sp. HvH-WGS333	Bacteria; Bacteroidetes; Flavobacteriia; Flavobacteriales; Flavobacteriaceae; Elizabethkingia.	0.335672	0.192355	0.158524	0.313449	0.356844	0.304751	0.197882	0.140524	0.32338	0.360582	0.146984	0.169054	181	370	1959	2510	0.072112	0.14741	0.780478	35.75
GCA_002564025.1_ASM256402v1_genomic	PDJH01000001	Sanguibacter soli	Bacteria; Actinobacteria; Micrococcales; Sanguibacteraceae; Sanguibacter.	0.169153	0.108433	0.273108	0.449306	0.227094	0.2781	0.296524	0.198282	0.024584	0.038371	0.54908	0.387965	1682	206	39	1927	0.872859	0.106902	0.020239	71.9
GCA_900111405.1_IMG-taxon_2675903136_annotated_assembly_genomic	FOHJ01000023	Salinibacillus kushneri	Bacteria; Firmicutes; Bacilli; Bacillales; Bacillaceae; Salinibacillus.	0.30597	0.190738	0.167439	0.335853	0.348807	0.312969	0.195139	0.143085	0.331173	0.361352	0.131489	0.175987	442	566	1799	2807	0.157463	0.201639	0.640898	37.4
GCA_000198515.1_ASM19851v1_genomic	FP929140	gamma proteobacterium HdN1	Bacteria; Proteobacteria; Gammaproteobacteria.	0.237606	0.156877	0.24684	0.358676	0.284432	0.291304	0.237156	0.187107	0.185159	0.230873	0.306727	0.27724	1104	781	1150	3035	0.363756	0.257331	0.378913	53.3
GCA_002846395.1_ASM284639v1_genomic	PJMU01000001	Pontibacter ramchanderi	Bacteria; Bacteroidetes; Cytophagia; Cytophagales; Hymenobacteraceae; Pontibacter.	0.278423	0.154639	0.227602	0.339337	0.32528	0.300087	0.213552	0.161082	0.162062	0.186899	0.343512	0.307528	322	709	1486	2517	0.12793	0.281685	0.590385	51.3
GCA_000757385.1_ASM75738v1_genomic	JRHH01000001	Flavobacterium aquatile LMG 4008 = ATCC 11947	Bacteria; Bacteroidetes; Flavobacteriia; Flavobacteriales; Flavobacteriaceae; Flavobacterium.	0.339482	0.219866	0.127865	0.312787	0.356603	0.313614	0.19784	0.131942	0.379438	0.378175	0.129128	0.11326	87	328	1508	1923	0.045242	0.170567	0.784191	32.2
GCA_001778705.1_ASM177870v1_genomic	MFHV01000001	Candidatus Giovannonibacteria bacterium RIFCSPHIGHO2_12_FULL_44_29 (subsurface metagenome)	Bacteria; Candidatus Giovannonibacteria.	0.305936	0.17253	0.170615	0.350919	0.331561	0.300264	0.208866	0.159309	0.272092	0.245221	0.221976	0.260711	35	31	104	170	0.205882	0.182353	0.611765	44
GCA_000953135.1_LFA_genomic	LN614827	Legionella fallonii LLAP-10	Bacteria; Proteobacteria; Gammaproteobacteria; Legionellales; Legionellaceae; Legionella.	0.30139	0.208052	0.18749	0.303068	0.33186	0.307868	0.211964	0.148308	0.313974	0.376505	0.146472	0.163048	753	686	2063	3502	0.21502	0.195888	0.589092	38.3339
GCA_001778815.1_ASM177881v1_genomic	MFIH01000001	Candidatus Giovannonibacteria bacterium RIFCSPLOWO2_02_44_8 (subsurface metagenome)	Bacteria; Candidatus Giovannonibacteria.	0.309398	0.17404	0.173114	0.343449	0.332416	0.301553	0.206783	0.159248	0.278317	0.252057	0.212394	0.25726	26	35	69	130	0.2	0.269231	0.530769	43.5
GCA_002117975.1_ASM211797v1_genomic	BDQG01000001	Geobacter pelophilus	Bacteria; Proteobacteria; Deltaproteobacteria; Desulfuromonadales; Geobacteraceae; Geobacter.	0.243846	0.138372	0.240673	0.377109	0.280308	0.300207	0.232686	0.186791	0.080237	0.080911	0.463141	0.375705	1176	1073	920	3169	0.371095	0.338593	0.290312	57
GCA_001838405.1_ASM183840v1_genomic	KV836621	Neisseria sp. HMSC071B12	Bacteria; Proteobacteria; Betaproteobacteria; Neisseriales; Neisseriaceae; Neisseria.	0.255128	0.161009	0.219589	0.364274	0.304462	0.292747	0.230297	0.172494	0.183426	0.169849	0.412875	0.233851	488	137	900	1525	0.32	0.089836	0.590164	50.9
GCA_001004115.1_ASM100411v1_genomic	LCQL01000001	Parcubacteria group bacterium GW2011_GWA1_50_14 (groundwater metagenome)	Bacteria; unclassified Parcubacteria group.	0.283247	0.160667	0.202775	0.353311	0.298249	0.294189	0.234108	0.173454	0.204307	0.231137	0.272378	0.292178	37	53	83	173	0.213873	0.306358	0.479769	50
GCA_000992805.1_ASM99280v1_genomic	LBUX01000001	Berkelbacteria bacterium GW2011_GWB1_38_5 (groundwater metagenome)	Bacteria; Candidatus Berkelbacteria.	0.334092	0.193254	0.152415	0.320239	0.342419	0.312839	0.203754	0.140988	0.305008	0.360281	0.17157	0.163149	62	47	224	333	0.186186	0.141141	0.672673	38.2
GCA_002280815.1_ASM228081v1_genomic	NCET01000343	Flavobacteriales bacterium 32-34-25 (mine drainage metagenome)	Bacteria; Bacteroidetes; Flavobacteriia; Flavobacteriales.	0.338504	0.217558	0.132391	0.311546	0.353801	0.30918	0.199699	0.13732	0.348682	0.382135	0.134189	0.134989	116	289	1460	1865	0.062198	0.15496	0.782842	33.7
GCA_002171835.1_ASM217183v1_genomic	NHJF01000031	Flavobacteriaceae bacterium TMED208 (marine metagenome)	Bacteria; Bacteroidetes; Flavobacteriia; Flavobacteriales; Flavobacteriaceae.	0.339667	0.209825	0.148233	0.302275	0.348415	0.313228	0.194868	0.146416	0.368596	0.401259	0.099011	0.113363	114	124	490	728	0.156593	0.17033	0.673077	32.7
GCA_000064305.2_ASM6430v2_genomic	AM398681	Flavobacterium psychrophilum JIP02/86	Bacteria; Bacteroidetes; Flavobacteriia; Flavobacteriales; Flavobacteriaceae; Flavobacterium.	0.357923	0.217152	0.130721	0.294204	0.363258	0.314626	0.195001	0.127116	0.39499	0.358169	0.140125	0.106716	105	374	1933	2412	0.043532	0.155058	0.80141	32.5
GCA_000995915.1_ASM99591v1_genomic	LCJB01000001	Candidatus Uhrbacteria bacterium GW2011_GWF2_44_350 (groundwater metagenome)	Bacteria; Candidatus Uhrbacteria.	0.275439	0.190452	0.179192	0.354916	0.312597	0.308921	0.220279	0.158204	0.232073	0.329813	0.251487	0.186627	57	68	281	406	0.140394	0.167488	0.692118	44.4
GCA_001770035.1_ASM177003v1_genomic	MEQC01000001	Bdellovibrionales bacterium RIFOXYC1_FULL_39_130 (subsurface metagenome)	Bacteria; Proteobacteria; Oligoflexia; Bdellovibrionales.	0.306022	0.189169	0.172811	0.331998	0.325143	0.310642	0.209784	0.154431	0.285205	0.356187	0.17363	0.184978	118	200	355	673	0.175334	0.297177	0.527489	39.2
GCA_001872655.1_ASM187265v1_genomic	MNXS01000003	Candidatus Berkelbacteria bacterium CG2_30_43_20 (groundwater metagenome)	Bacteria; Candidatus Berkelbacteria.	0.309084	0.149999	0.200998	0.339918	0.319902	0.302251	0.222262	0.155585	0.315322	0.306683	0.19005	0.187946	32	35	100	167	0.191617	0.209581	0.598802	43
GCA_001683375.1_ASM168337v1_genomic	CP016207	Streptococcus sp. oral taxon 064	Bacteria; Firmicutes; Bacilli; Lactobacillales; Streptococcaceae; Streptococcus.	0.288358	0.177537	0.184931	0.349174	0.343461	0.304253	0.208109	0.144177	0.266471	0.34633	0.203896	0.183302	191	331	952	1474	0.129579	0.224559	0.645862	39.9
GCA_002574545.1_ASM257454v1_genomic	NUGT01000017	Bacillus sp. AFS055030	Bacteria; Firmicutes; Bacilli; Bacillales; Bacillaceae; Bacillus.	0.324263	0.205801	0.145056	0.324879	0.335612	0.323988	0.197061	0.143337	0.393445	0.383988	0.098712	0.123855	407	392	2075	2874	0.141614	0.136395	0.72199	38.5
GCA_001431765.1_ASM143176v1_genomic	CP009802	Streptomyces sp. FR-008	Bacteria; Actinobacteria; Streptomycetales; Streptomycetaceae; Streptomyces.	0.153984	0.105259	0.29803	0.442727	0.222145	0.260929	0.300648	0.216279	0.027638	0.023165	0.579821	0.369376	4442	601	174	5217	0.851447	0.1152	0.033353	71.8
GCA_002761755.1_ASM276175v1_genomic	PEOG01000001	Mitsuaria sp. HWN-4	Bacteria; Proteobacteria; Betaproteobacteria; Burkholderiales; Mitsuaria.	0.190095	0.116025	0.29435	0.39953	0.245458	0.282709	0.266561	0.205273	0.032159	0.047824	0.484548	0.435469	2958	203	226	3387	0.873339	0.059935	0.066726	69.5
GCA_001942435.1_ASM194243v1_genomic	MKKF01000001	Serinicoccus sp. CNJ-927	Bacteria; Actinobacteria; Micrococcales; Intrasporangiaceae; Serinicoccus.	0.164672	0.106322	0.284152	0.444853	0.23612	0.278965	0.272671	0.212244	0.020608	0.029388	0.539535	0.41047	1443	125	32	1600	0.901875	0.078125	0.02	72.1
GCA_001508305.1_ASM150830v1_genomic	LGFW01000077	Parcubacteria bacterium 33_209 (terestrial metagenome)	Bacteria; Candidatus Parcubacteria.	0.365351	0.203351	0.121241	0.310057	0.368219	0.311901	0.175715	0.144164	0.381616	0.364349	0.111771	0.142264	57	43	182	282	0.202128	0.152482	0.64539	33
GCA_000166775.1_ASM16677v1_genomic	CP002330	Caldicellulosiruptor kronotskyensis 2002	Bacteria; Firmicutes; Clostridia; Thermoanaerobacterales; Thermoanaerobacterales Family III. Incertae Sedis; Caldicellulosiruptor.	0.352627	0.190443	0.135807	0.321123	0.351528	0.327614	0.177351	0.143507	0.348034	0.350306	0.124208	0.177451	476	292	1199	1967	0.241993	0.148449	0.609558	35.1
GCA_900141985.1_IMG-taxon_2675903133_annotated_assembly_genomic	FQZK01000071	Nocardiopsis flavescens	Bacteria; Actinobacteria; Streptosporangiales; Nocardiopsaceae; Nocardiopsis.	0.145584	0.106982	0.294269	0.453165	0.216414	0.268348	0.293326	0.221911	0.021161	0.015135	0.551798	0.411906	3692	787	112	4591	0.804182	0.171422	0.024396	73.2741
GCA_002237645.1_DESULFO_MES5_genomic	MJUZ01000001	Desulfovibrio sp. MES5 (bioreactor metagenome)	Bacteria; Proteobacteria; Deltaproteobacteria; Desulfovibrionales; Desulfovibrionaceae; Desulfovibrio.	0.227682	0.134272	0.259842	0.378203	0.266312	0.295798	0.242653	0.195238	0.111505	0.177734	0.403444	0.307317	519	711	484	1714	0.3028	0.414819	0.28238	59.35
GCA_001884205.1_ASM188420v1_genomic	MAOG01000001	Bacillus sp. NH11B	Bacteria; Firmicutes; Bacilli; Bacillales; Bacillaceae; Bacillus.	0.313446	0.200125	0.155505	0.330924	0.338107	0.321263	0.196035	0.144595	0.378081	0.358741	0.104978	0.1582	638	655	2828	4121	0.154817	0.158942	0.686241	38.5
GCA_001750105.1_ASM175010v1_genomic	CP014143	Microbulbifer aggregans	Bacteria; Proteobacteria; Gammaproteobacteria; Cellvibrionales; Microbulbiferaceae; Microbulbifer.	0.217783	0.135141	0.263754	0.383322	0.282487	0.288875	0.232603	0.196035	0.107959	0.173222	0.382013	0.336805	1315	362	696	2373	0.554151	0.15255	0.2933	57.4
GCA_000524395.1_FspCM22v1.0_genomic	JAQC01000001	Fusobacterium sp. CM22	Bacteria; Fusobacteria; Fusobacteriales; Fusobacteriaceae; Fusobacterium.	0.380376	0.213161	0.091074	0.31539	0.377841	0.32609	0.167805	0.128264	0.462613	0.414952	0.044226	0.078209	132	352	1247	1731	0.076256	0.203351	0.720393	30
GCA_000196015.1_ASM19601v1_genomic	CP000352	Cupriavidus metallidurans CH34	Bacteria; Proteobacteria; Betaproteobacteria; Burkholderiales; Burkholderiaceae; Cupriavidus.	0.210177	0.128744	0.271744	0.389335	0.251173	0.28784	0.265769	0.195219	0.07965	0.111757	0.417204	0.391389	2571	547	853	3971	0.647444	0.137749	0.214807	63.6
GCA_002171495.1_ASM217149v1_genomic	NHEU01000013	Alphaproteobacteria bacterium TMED93 (marine metagenome)	Bacteria; Proteobacteria; Alphaproteobacteria.	0.379331	0.209582	0.112144	0.298942	0.353594	0.315289	0.188463	0.143223	0.413823	0.392559	0.079828	0.109781	115	131	476	722	0.15928	0.18144	0.65928	29.2
GCA_001899255.1_ASM189925v1_genomic	MKVX01000001	Rhizobiales bacterium 62-47 (bioreactor metagenome)	Bacteria; Proteobacteria; Alphaproteobacteria; Rhizobiales.	0.219733	0.134267	0.253751	0.392249	0.25054	0.293074	0.264826	0.19156	0.084689	0.132802	0.418472	0.364037	1824	698	651	3173	0.57485	0.219981	0.205169	61.9
GCA_000247005.2_ASM24700v2_genomic	AHTI02000001	Vibrio cyclitrophicus 1F111	Bacteria; Proteobacteria; Gammaproteobacteria; Vibrionales; Vibrionaceae; Vibrio.	0.271542	0.179058	0.203588	0.345812	0.315053	0.305905	0.220398	0.158647	0.258196	0.320172	0.218381	0.203254	344	859	2158	3361	0.10235	0.255579	0.642071	43.6
GCA_002749945.1_ASM274994v1_genomic	PEIK01000001	[Eubacterium] combesii	Bacteria; Firmicutes; Clostridia; Clostridiales; Eubacteriaceae; Eubacterium.	0.388003	0.204816	0.095816	0.311365	0.36706	0.325646	0.170187	0.137107	0.446975	0.383103	0.06346	0.106461	171	602	2074	2847	0.060063	0.211451	0.728486	0.294799
GCA_000757795.1_ASM75779v1_genomic	CP003811	Methylobacterium oryzae CBMB20	Bacteria; Proteobacteria; Alphaproteobacteria; Rhizobiales; Methylobacteriaceae; Methylobacterium.	0.180021	0.114795	0.286474	0.41871	0.221068	0.277344	0.288814	0.212774	0.038092	0.062465	0.504024	0.395418	4826	957	455	6238	0.773645	0.153415	0.07294	70.4179
GCA_001006065.1_Sphingobacterium_2.0_genomic	ASZT02000001	Sphingobacterium sp. IITKGP-BTPF85	Bacteria; Bacteroidetes; Sphingobacteriia; Sphingobacteriales; Sphingobacteriaceae; Sphingobacterium.	0.313505	0.206219	0.159033	0.321243	0.338692	0.310558	0.204889	0.145861	0.316906	0.371598	0.144168	0.167328	155	385	1313	1853	0.083648	0.207771	0.708581	39.8
GCA_002781765.1_ASM278176v1_genomic	PFFY01000022	bacterium (Candidatus Ratteibacteria) CG15_BIG_FIL_POST_REV_8_21_14_020_41_12 (groundwater metagenome)	Bacteria.	0.334049	0.180888	0.165543	0.319521	0.328155	0.315547	0.191827	0.164486	0.276948	0.311199	0.199148	0.212726	201	122	337	660	0.304545	0.184848	0.510606	45.7
GCA_000960595.1_ASM96059v1_genomic	JZAM01000224	Vibrio sp. S234-5	Bacteria; Proteobacteria; Gammaproteobacteria; Vibrionales; Vibrionaceae; Vibrio.	0.257571	0.170409	0.224374	0.347645	0.309144	0.304569	0.219851	0.166435	0.201667	0.262313	0.272295	0.263725	597	565	2057	3219	0.185461	0.17552	0.639018	44.5
GCA_900116475.1_IMG-taxon_2619619023_annotated_assembly_genomic	FPAR01000019	Pseudoalteromonas sp. DSM 26666	Bacteria; Proteobacteria; Gammaproteobacteria; Alteromonadales; Pseudoalteromonadaceae; Pseudoalteromonas.	0.287402	0.189656	0.188125	0.334816	0.325535	0.303458	0.214626	0.156381	0.301867	0.35493	0.176419	0.166785	311	442	2142	2895	0.107427	0.152677	0.739896	40.2953
GCA_900168025.1_IMG-taxon_2588253727_annotated_assembly_genomic	FUYN01000019	Acetoanaerobium noterae	Bacteria; Firmicutes; Clostridia; Clostridiales; Peptostreptococcaceae; Acetoanaerobium.	0.361851	0.178863	0.132532	0.326754	0.353298	0.321968	0.18838	0.136354	0.387205	0.368614	0.105756	0.138426	189	574	1416	2179	0.086737	0.263424	0.649839	33.4
GCA_001429785.1_Root916_genomic	LMJF01000001	Lysobacter sp. Root916	Bacteria; Proteobacteria; Gammaproteobacteria; Xanthomonadales; Xanthomonadaceae; Lysobacter.	0.184808	0.121059	0.285875	0.408258	0.253981	0.27767	0.258535	0.209816	0.041119	0.051192	0.518978	0.38871	1490	206	353	2049	0.727184	0.100537	0.172279	67.5
GCA_900116465.1_IMG-taxon_2600255310_annotated_assembly_genomic	FPAV01000034	Enterobacter sp. NFIX06	Bacteria; Proteobacteria; Gammaproteobacteria; Enterobacterales; Enterobacteriaceae; Enterobacter.	0.242335	0.146706	0.257347	0.353612	0.279792	0.30235	0.233143	0.184715	0.144145	0.222203	0.302376	0.331276	1537	332	2583	4452	0.345238	0.074573	0.580189	55.405
GCA_001895305.1_ASM189530v1_genomic	CP017762	Virgibacillus sp. 6R	Bacteria; Firmicutes; Bacilli; Bacillales; Bacillaceae; Virgibacillus.	0.304711	0.191414	0.1663	0.337575	0.333972	0.317024	0.204541	0.144463	0.345882	0.348976	0.126233	0.178909	428	504	1703	2635	0.162429	0.191271	0.6463	36.95
GCA_000314675.2_Afip_broo_ATCC_49717_V1_genomic	KB375282	Afipia broomeae ATCC 49717	Bacteria; Proteobacteria; Alphaproteobacteria; Rhizobiales; Bradyrhizobiaceae; Afipia.	0.227761	0.126181	0.249976	0.396083	0.260354	0.292573	0.262903	0.18417	0.083864	0.133399	0.421644	0.361092	723	250	423	1396	0.517908	0.179083	0.303009	61.3
GCA_000502675.1_Mloti_LSHC424B00_genomic	AYVW01000001	Mesorhizobium sp. LSHC424B00	Bacteria; Proteobacteria; Alphaproteobacteria; Rhizobiales; Phyllobacteriaceae; Mesorhizobium.	0.219285	0.134644	0.249323	0.396748	0.249301	0.295409	0.264078	0.1912	0.076443	0.116504	0.454306	0.352738	2782	929	639	4350	0.63954	0.213563	0.146897	62.8
GCA_000998265.1_ASM99826v1_genomic	LCCZ01000001	candidate division CPR1 bacterium GW2011_GWA2_42_17 (groundwater metagenome)	Bacteria; candidate division CPR1.	0.307955	0.194935	0.165967	0.331143	0.320787	0.312427	0.207117	0.159659	0.259556	0.314517	0.204378	0.22154	82	73	167	322	0.254658	0.226708	0.518634	42.1
GCA_002752375.1_ASM275237v1_genomic	MRAR01000005	Leucobacter sp. OLAS13	Bacteria; Actinobacteria; Micrococcales; Microbacteriaceae; Leucobacter.	0.179995	0.112204	0.274164	0.433637	0.227782	0.289921	0.280078	0.202218	0.034325	0.039794	0.541421	0.38446	1224	485	170	1879	0.65141	0.258116	0.090474	67.8
GCA_000348685.1_Formosa_sp._AK20_genomic	ANLA01000001	Xanthomarina gelatinilytica	Bacteria; Bacteroidetes; Flavobacteriia; Flavobacteriales; Flavobacteriaceae; Xanthomarina.	0.337717	0.209699	0.136611	0.315973	0.357336	0.311678	0.196211	0.134774	0.335287	0.347891	0.170728	0.146094	136	217	1297	1650	0.082424	0.131515	0.786061	33.9
GCA_001679765.1_ASM167976v1_genomic	CP016285	Bacillus sp. B25(2016b)	Bacteria; Firmicutes; Bacilli; Bacillales; Bacillaceae; Bacillus.	0.313179	0.198854	0.154848	0.333119	0.339352	0.320486	0.196482	0.14368	0.382814	0.359341	0.102867	0.154978	565	615	2636	3816	0.148061	0.161164	0.690776	38.5
GCA_000436635.1_MGS131_genomic	FR886774	Coprococcus sp. CAG:131	Bacteria; Firmicutes; Clostridia; Clostridiales; Lachnospiraceae; Coprococcus; environmental samples.	0.330055	0.154572	0.155052	0.360321	0.338249	0.301153	0.200195	0.160403	0.241842	0.265517	0.216737	0.275904	351	481	874	1706	0.205744	0.281946	0.512309	43.3
GCA_002355275.1_ASM235527v1_genomic	CP023449	Rhizorhabdus dicambivorans	Bacteria; Proteobacteria; Alphaproteobacteria; Sphingomonadales; Sphingomonadaceae; Rhizorhabdus.	0.205082	0.121547	0.26906	0.404311	0.242475	0.281271	0.265612	0.210642	0.062446	0.109472	0.453923	0.37416	2868	640	495	4003	0.716463	0.15988	0.123657	65.3581
GCA_000156535.1_ASM15653v1_genomic	GG692814	Roseburia intestinalis L1-82	Bacteria; Firmicutes; Clostridia; Clostridiales; Lachnospiraceae; Roseburia.	0.312657	0.173648	0.163615	0.350079	0.3466	0.298362	0.198571	0.156467	0.272298	0.288829	0.185359	0.253515	471	439	1317	2227	0.211495	0.197126	0.591379	42.5
GCA_002223365.1_ASM222336v1_genomic	NKFK01000005	Burkholderia sp. AU6039	Bacteria; Proteobacteria; Betaproteobacteria; Burkholderiales; Burkholderiaceae; Burkholderia.	0.194129	0.126929	0.276763	0.402179	0.241339	0.284307	0.276954	0.197401	0.055045	0.069125	0.451094	0.424736	4151	538	1209	5898	0.703798	0.091217	0.204985	66.6711
GCA_001280305.1_ASM128030v1_genomic	CP012623	Hymenobacter sp. DG25A	Bacteria; Bacteroidetes; Cytophagia; Cytophagales; Hymenobacteraceae; Hymenobacter.	0.239334	0.138215	0.264346	0.358105	0.302364	0.293896	0.232275	0.171465	0.103724	0.158115	0.406024	0.332136	136	508	879	1523	0.089297	0.333552	0.57715	60.5
GCA_001887285.1_ASM188728v1_genomic	CP018134	Microbacterium paludicola	Bacteria; Actinobacteria; Micrococcales; Microbacteriaceae; Microbacterium.	0.17479	0.115296	0.271184	0.43873	0.224374	0.28847	0.287251	0.199906	0.038277	0.053538	0.535469	0.372716	1878	158	87	2123	0.884597	0.074423	0.04098	70.35
GCA_001034475.1_Citr_freu_complex_MGH103_V1_genomic	KQ089809	Citrobacter sp. MGH103	Bacteria; Proteobacteria; Gammaproteobacteria; Enterobacterales; Enterobacteriaceae; Citrobacter; Citrobacter freundii complex.	0.245638	0.150018	0.249975	0.354369	0.28371	0.306069	0.228405	0.181815	0.16139	0.242225	0.287569	0.308817	997	291	2136	3424	0.29118	0.084988	0.623832	51.9918
GCA_900111495.1_IMG-taxon_2684622833_annotated_assembly_genomic	FOIU01000008	Chryseobacterium wanjuense	Bacteria; Bacteroidetes; Flavobacteriia; Flavobacteriales; Flavobacteriaceae; Chryseobacterium.	0.345687	0.205277	0.141025	0.30801	0.362383	0.302743	0.199372	0.135502	0.312868	0.340257	0.167687	0.179188	298	358	2307	2963	0.100574	0.120823	0.778603	36
GCA_001772455.1_ASM177245v1_genomic	MEUL01000001	candidate division WOR-1 bacterium RIFOXYD2_FULL_41_8 (subsurface metagenome)	Bacteria; candidate division WOR-1.	0.305019	0.17551	0.165549	0.353922	0.325861	0.310007	0.207343	0.156761	0.257753	0.357977	0.181935	0.202335	116	118	239	473	0.245243	0.249471	0.505285	41.1
GCA_000217915.2_ASM21791v1_genomic	AFOZ01000047	Shewanella sp. HN-41	Bacteria; Proteobacteria; Gammaproteobacteria; Alteromonadales; Shewanellaceae; Shewanella.	0.263374	0.175849	0.211233	0.349545	0.302141	0.304004	0.224799	0.169056	0.221245	0.292084	0.25909	0.227581	433	562	1705	2700	0.16037	0.208148	0.631481	45.5
GCA_000225485.1_ASM22548v1_genomic	BABS01000773	Acetobacter tropicalis NBRC 101654	Bacteria; Proteobacteria; Alphaproteobacteria; Rhodospirillales; Acetobacteraceae; Acetobacter.	0.218037	0.140327	0.264323	0.377312	0.252803	0.285908	0.268485	0.192804	0.147054	0.25402	0.290774	0.308151	1277	169	721	2167	0.589294	0.077988	0.332718	55.5
GCA_002882675.1_GW456-A1B_genomic	PODK01000100	Pseudomonas sp. GW456-A1B	Bacteria; Proteobacteria; Gammaproteobacteria; Pseudomonadales; Pseudomonadaceae; Pseudomonas.	0.223548	0.145533	0.263097	0.367822	0.272017	0.300135	0.233941	0.193907	0.109158	0.148715	0.401321	0.340805	2677	506	1534	4717	0.567522	0.107272	0.325207	60.7
GCA_003015145.1_ASM301514v1_genomic	CP027845	Candidatus Phycorickettsia trachydisci	Bacteria; Proteobacteria; Alphaproteobacteria; Rickettsiales; Rickettsiaceae; Candidatus Phycorickettsia.	0.340289	0.206825	0.150969	0.301916	0.335865	0.326557	0.194046	0.143532	0.342422	0.390429	0.124964	0.142185	90	145	380	615	0.146341	0.235772	0.617886	34.1
GCA_002727035.1_ASM272703v1_genomic	PBTN01000041	Methylobacterium sp. (marine metagenome)	Bacteria; Proteobacteria; Alphaproteobacteria; Rhizobiales; Methylobacteriaceae; Methylobacterium.	0.182496	0.114128	0.284296	0.41908	0.222676	0.282146	0.285824	0.20938	0.035779	0.060345	0.508061	0.395519	3635	642	301	4578	0.794015	0.140236	0.065749	68.9
GCA_001780645.1_ASM178064v1_genomic	MFIB01000001	Candidatus Giovannonibacteria bacterium RIFCSPLOWO2_01_FULL_44_40 (subsurface metagenome)	Bacteria; Candidatus Giovannonibacteria.	0.298797	0.175772	0.171893	0.353538	0.326347	0.298922	0.215499	0.159231	0.268948	0.26875	0.212805	0.249497	47	31	90	168	0.279762	0.184524	0.535714	44.3
GCA_000408945.1_ASM40894v1_genomic	APIO01000001	Pseudomonas sp. G5(2012)	Bacteria; Proteobacteria; Gammaproteobacteria; Pseudomonadales; Pseudomonadaceae; Pseudomonas.	0.221095	0.141919	0.265104	0.371883	0.269962	0.299936	0.235381	0.194721	0.104015	0.137044	0.414371	0.34457	2440	460	1297	4197	0.581368	0.109602	0.30903	60.7
GCA_000488855.1_ASM48885v1_genomic	KI535270	Eubacterium brachy ATCC 33089	Bacteria; Firmicutes; Clostridia; Clostridiales; Clostridiales Family XIII. Incertae Sedis.	0.363483	0.178699	0.116728	0.34109	0.350245	0.314015	0.17936	0.15638	0.330131	0.286462	0.164253	0.219153	234	277	385	896	0.261161	0.309152	0.429688	38.15
GCA_002898795.1_ASM289879v1_genomic	BEIG01000001	bacterium HR30	Bacteria.	0.183682	0.152552	0.270945	0.39282	0.248407	0.294103	0.244638	0.212852	0.145486	0.174482	0.34198	0.338052	966	340	411	1717	0.562609	0.19802	0.239371	60.3
GCA_900105255.1_IMG-taxon_2675902958_annotated_assembly_genomic	LT629763	Pseudomonas sabulinigri	Bacteria; Proteobacteria; Gammaproteobacteria; Pseudomonadales; Pseudomonadaceae; Pseudomonas.	0.215198	0.133122	0.278539	0.373142	0.274946	0.294049	0.232925	0.19808	0.099167	0.164914	0.384714	0.351205	1814	382	856	3052	0.594364	0.125164	0.280472	59.9
GCA_900221025.1_IMG-taxon_2671180026_annotated_assembly_genomic	OBQJ01000023	Chromohalobacter canadensis	Bacteria; Proteobacteria; Gammaproteobacteria; Oceanospirillales; Halomonadaceae; Chromohalobacter.	0.201111	0.139832	0.271522	0.387535	0.266384	0.28954	0.243921	0.200155	0.096078	0.151564	0.409347	0.343011	1716	376	673	2765	0.620615	0.135986	0.2434	61
GCA_001443605.1_ASM144360v1_genomic	CP013118	Salinivirga cyanobacteriivorans	Bacteria; Bacteroidetes; Bacteroidia; Marinilabiliales; Salinivirgaceae; Salinivirga.	0.325248	0.181703	0.176338	0.316711	0.360199	0.301308	0.192138	0.146354	0.303332	0.324744	0.193267	0.178657	339	467	1637	2443	0.138764	0.191158	0.670078	39
GCA_002343915.1_ASM234391v1_genomic	NETK01000001	Nannocystis exedens	Bacteria; Proteobacteria; Deltaproteobacteria; Myxococcales; Nannocystineae; Nannocystaceae; Nannocystis.	0.16449	0.110056	0.300211	0.425243	0.235899	0.269267	0.276846	0.217988	0.021636	0.028273	0.545349	0.404742	4240	725	232	5197	0.815855	0.139504	0.044641	72.15
GCA_001815905.1_ASM181590v1_genomic	KV823229	Brevibacterium sp. HMSC07C04	Bacteria; Actinobacteria; Micrococcales; Brevibacteriaceae; Brevibacterium.	0.206892	0.125205	0.252072	0.415832	0.259055	0.283983	0.270029	0.186933	0.115897	0.127627	0.450676	0.305799	1092	116	123	1331	0.820436	0.087153	0.092412	64.5
GCA_002920615.1_ASM292061v1_genomic	PQSU01000001	Streptomyces sp. Ru62	Bacteria; Actinobacteria; Streptomycetales; Streptomycetaceae; Streptomyces.	0.164289	0.111392	0.292273	0.432046	0.228222	0.26637	0.291205	0.214203	0.033312	0.032422	0.538637	0.39563	4718	1003	272	5993	0.787252	0.167362	0.045386	71.8
GCA_002752415.1_ASM275241v1_genomic	MRAW01000099	Leucobacter sp. OLJS4	Bacteria; Actinobacteria; Micrococcales; Microbacteriaceae; Leucobacter.	0.18019	0.112486	0.274038	0.433286	0.227873	0.290186	0.279748	0.202192	0.034195	0.039736	0.541417	0.384652	1204	482	168	1854	0.649407	0.259978	0.090615	67.8
GCA_002206625.1_ASM220662v1_genomic	NGUP01000001	Polynucleobacter sp. MWH-Feld-100	Bacteria; Proteobacteria; Betaproteobacteria; Burkholderiales; Burkholderiaceae; Polynucleobacter.	0.262488	0.179227	0.201809	0.356476	0.292416	0.300316	0.235348	0.171918	0.23899	0.344328	0.213575	0.203109	261	233	982	1476	0.176829	0.157859	0.665312	45.2
GCA_001046895.1_ASM104689v1_genomic	CAQI01000001	Pseudarthrobacter siccitolerans	Bacteria; Actinobacteria; Micrococcales; Micrococcaceae; Pseudarthrobacter.	0.198264	0.121963	0.260541	0.419232	0.243108	0.281429	0.282312	0.193151	0.083817	0.091937	0.479365	0.344881	1423	995	644	3062	0.464729	0.324951	0.21032	65.1
GCA_001435505.1_ASM143550v1_genomic	AZDO01000007	Lactobacillus futsaii JCM 17355	Bacteria; Firmicutes; Bacilli; Lactobacillales; Lactobacillaceae; Lactobacillus.	0.328816	0.202502	0.145054	0.323628	0.350564	0.312366	0.200488	0.136582	0.299334	0.40456	0.155142	0.140961	149	378	1098	1625	0.091692	0.232615	0.675692	35.7113
GCA_003001875.1_ASM300187v1_genomic	PVNC01000001	Paraburkholderia sp. BL18I3N2	Bacteria; Proteobacteria; Betaproteobacteria; Burkholderiales; Burkholderiaceae; Paraburkholderia.	0.210341	0.138823	0.260729	0.390107	0.252311	0.28961	0.265172	0.192908	0.094219	0.126759	0.400175	0.378848	3424	808	1424	5656	0.605375	0.142857	0.251768	63
GCA_900142835.1_IMG-taxon_2690315661_annotated_assembly_genomic	FRCI01000018	Enterobacter sp. PDC34	Bacteria; Proteobacteria; Gammaproteobacteria; Enterobacterales; Enterobacteriaceae; Enterobacter.	0.244758	0.14252	0.256935	0.355786	0.281635	0.303581	0.232091	0.182693	0.136432	0.215887	0.317855	0.329825	1225	341	2288	3854	0.317852	0.08848	0.593669	55.405
GCA_900100355.1_IMG-taxon_2667528184_annotated_assembly_genomic	FNFH01000014	Microbulbifer yueqingensis	Bacteria; Proteobacteria; Gammaproteobacteria; Cellvibrionales; Microbulbiferaceae; Microbulbifer.	0.208826	0.128782	0.273728	0.388665	0.277068	0.286169	0.232428	0.204335	0.086329	0.121972	0.423001	0.368698	1487	407	656	2550	0.583137	0.159608	0.257255	62
GCA_001890925.1_ASM189092v1_genomic	MLCB01000001	Planktotalea frisia	Bacteria; Proteobacteria; Alphaproteobacteria; Rhodobacterales; Rhodobacteraceae; Planktotalea.	0.234237	0.155645	0.220416	0.389702	0.267167	0.29502	0.252584	0.185229	0.163732	0.250149	0.299924	0.286195	1076	488	1306	2870	0.374913	0.170035	0.455052	53.8
GCA_900116005.1_IMG-taxon_2634166304_annotated_assembly_genomic	FOYI01000027	Poseidonocella sedimentorum	Bacteria; Proteobacteria; Alphaproteobacteria; Rhodobacterales; Rhodobacteraceae; Poseidonocella.	0.200778	0.12209	0.263654	0.413478	0.243143	0.285537	0.269964	0.201356	0.056238	0.096501	0.47047	0.376791	1965	367	334	2666	0.737059	0.137659	0.125281	66
GCA_002932395.1_ASM293239v1_genomic	PSVQ01000001	Rathayibacter sp. AY1D9	Bacteria; Actinobacteria; Micrococcales; Microbacteriaceae; Rathayibacter.	0.166746	0.114405	0.278502	0.440347	0.222346	0.284729	0.28948	0.203444	0.021881	0.022331	0.578078	0.37771	1752	430	61	2243	0.781097	0.191708	0.027196	72.3
GCA_000277685.1_AgeorgiaeF0490v1.0_genomic	AKFS01000001	Actinomyces georgiae F0490	Bacteria; Actinobacteria; Actinomycetales; Actinomycetaceae; Actinomyces.	0.182605	0.130052	0.255689	0.431654	0.232635	0.275666	0.289189	0.20251	0.042079	0.038313	0.543409	0.3762	1097	250	73	1420	0.772535	0.176056	0.051408	69.8
GCA_001435575.1_ASM143557v1_genomic	AZEA01000001	Lactobacillus sunkii DSM 19904	Bacteria; Firmicutes; Bacilli; Lactobacillales; Lactobacillaceae; Lactobacillus.	0.30765	0.183557	0.176331	0.332463	0.335627	0.305706	0.215047	0.143619	0.236976	0.328744	0.227378	0.206902	236	404	1078	1718	0.137369	0.235157	0.627474	42.05
GCA_002101875.1_ASM210187v1_genomic	LQPR01000001	Mycobacterium saskatchewanense	Bacteria; Actinobacteria; Corynebacteriales; Mycobacteriaceae; Mycobacterium.	0.181841	0.124177	0.269317	0.424665	0.235149	0.277515	0.280812	0.206524	0.053963	0.060076	0.484003	0.401958	2290	978	355	3623	0.632073	0.269942	0.097985	68.3
GCA_001775175.1_ASM177517v1_genomic	MFCE01000001	Candidatus Curtissbacteria bacterium RIFOXYC1_FULL_41_36 (subsurface metagenome)	Bacteria; Candidatus Curtissbacteria.	0.324817	0.163764	0.174508	0.33691	0.326629	0.305169	0.215211	0.152992	0.305084	0.318666	0.199087	0.177163	65	42	112	219	0.296804	0.191781	0.511416	40.9
GCA_001423185.1_Leaf314_genomic	LMOB01000001	Plantibacter sp. Leaf314	Bacteria; Actinobacteria; Micrococcales; Microbacteriaceae; Plantibacter.	0.187053	0.117996	0.266548	0.428403	0.233283	0.291785	0.279825	0.195112	0.041264	0.043799	0.556031	0.358892	1501	421	115	2037	0.736868	0.206676	0.056456	69.4
GCA_001438845.1_ASM143884v1_genomic	JQCL01000005	Lactobacillus xiangfangensis	Bacteria; Firmicutes; Bacilli; Lactobacillales; Lactobacillaceae; Lactobacillus.	0.283546	0.18554	0.18981	0.341103	0.312481	0.307849	0.227325	0.152346	0.22131	0.28109	0.248924	0.248676	207	441	1157	1805	0.114681	0.244321	0.640997	45.1
GCA_001567105.1_ASM156710v1_genomic	LMZR01000001	Chloroflexi bacterium OLB14 (bioreactor metagenome)	Bacteria; Chloroflexi.	0.28405	0.206871	0.172221	0.336858	0.307089	0.309728	0.227478	0.155706	0.312943	0.35025	0.17426	0.162547	371	321	1061	1753	0.211637	0.183115	0.605248	40.1
GCA_001816985.1_ASM181698v1_genomic	MHCZ01000001	Candidatus Woykebacteria bacterium RIFCSPHIGHO2_12_FULL_45_10 (subsurface metagenome)	Bacteria; Candidatus Woykebacteria.	0.296966	0.151351	0.183888	0.367796	0.325744	0.296829	0.212823	0.164605	0.260709	0.30789	0.219029	0.212353	44	33	87	164	0.268293	0.20122	0.530488	44.5
GCA_900156695.1_IMG-taxon_2681813513_annotated_assembly_genomic	FTOM01000026	Rhodobacter vinaykumarii	Bacteria; Proteobacteria; Alphaproteobacteria; Rhodobacterales; Rhodobacteraceae; Rhodobacter.	0.183532	0.114508	0.279822	0.422138	0.229693	0.281255	0.28351	0.205543	0.044445	0.092615	0.449356	0.413584	2138	218	219	2575	0.830291	0.08466	0.085049	68.25
GCA_001001545.1_ASM100154v1_genomic	LCKQ01000001	Candidatus Woesebacteria bacterium GW2011_GWE1_45_18 (groundwater metagenome)	Bacteria; Candidatus Woesebacteria.	0.313462	0.169017	0.167428	0.350093	0.312845	0.305171	0.216258	0.165727	0.241761	0.248656	0.280406	0.229177	98	59	167	324	0.302469	0.182099	0.515432	45.9
GCA_000997045.1_ASM99704v1_genomic	LCBH01000001	Parcubacteria group bacterium GW2011_GWB1_41_4 (groundwater metagenome)	Bacteria; unclassified Parcubacteria group.	0.323712	0.200379	0.160442	0.315467	0.340897	0.318738	0.19203	0.148349	0.26505	0.319478	0.190757	0.224744	60	47	112	219	0.273973	0.214612	0.511416	40.6
GCA_002093625.1_ASM209362v1_genomic	MRWD01000100	Rouxiella silvae	Bacteria; Proteobacteria; Gammaproteobacteria; Enterobacterales; Yersiniaceae; Rouxiella.	0.249029	0.157503	0.243702	0.349766	0.28224	0.305901	0.231371	0.180488	0.169428	0.253926	0.288971	0.287675	1051	491	2317	3859	0.27235	0.127235	0.600415	50.7
GCA_002700365.1_ASM270036v1_genomic	PADB01000012	Kordiimonas sp. (marine metagenome)	Bacteria; Proteobacteria; Alphaproteobacteria; Kordiimonadales; Kordiimonadaceae; Kordiimonas.	0.247208	0.161807	0.217984	0.373001	0.298734	0.293737	0.230591	0.17698	0.216407	0.291277	0.230924	0.26099	302	343	859	1504	0.200798	0.228059	0.571144	52.85
GCA_001812965.1_ASM181296v1_genomic	KV810900	Actinomyces sp. HMSC075C01	Bacteria; Actinobacteria; Actinomycetales; Actinomycetaceae; Actinomyces.	0.184498	0.116974	0.274016	0.424512	0.232389	0.27401	0.291291	0.202311	0.038781	0.062923	0.549787	0.348508	1451	230	99	1780	0.815169	0.129213	0.055618	65.75
GCA_000211335.2_ASM21133v1_genomic	AEGL01000815	gamma proteobacterium IMCC2047	Bacteria; Proteobacteria; Gammaproteobacteria.	0.251522	0.161647	0.227228	0.359604	0.307366	0.299309	0.217392	0.175933	0.192711	0.297386	0.247391	0.262512	320	353	869	1542	0.207523	0.228923	0.563554	48.6
GCA_001809535.1_ASM180953v1_genomic	KV797903	Aerococcus sp. HMSC062A02	Bacteria; Firmicutes; Bacilli; Lactobacillales; Aerococcaceae; Aerococcus.	0.259088	0.166886	0.203722	0.370304	0.336097	0.301036	0.210717	0.15215	0.201209	0.267733	0.311521	0.219536	59	313	643	1015	0.058128	0.308374	0.633498	42.4
GCA_001800355.1_ASM180035v1_genomic	MGVF01000001	Elusimicrobia bacterium RIFOXYA2_FULL_50_26 (subsurface metagenome)	Bacteria; Elusimicrobia.	0.280373	0.148301	0.212489	0.358837	0.297252	0.302937	0.227472	0.172338	0.208412	0.201269	0.311549	0.27877	173	97	299	569	0.304042	0.170475	0.525483	50.5
GCA_002773415.1_ASM277341v1_genomic	PFBD01000021	Candidatus Harrisonbacteria bacterium CG10_big_fil_rev_8_21_14_0_10_49_15 (groundwater metagenome)	Bacteria; Candidatus Harrisonbacteria.	0.282751	0.149113	0.202035	0.366102	0.320407	0.296459	0.214098	0.169026	0.186281	0.249152	0.260915	0.303641	33	104	170	307	0.107492	0.338762	0.553746	49.1
GCA_900130005.1_IMG-taxon_2585428078_annotated_assembly_genomic	FQXP01000030	Clostridium collagenovorans DSM 3089	Bacteria; Firmicutes; Clostridia; Clostridiales; Clostridiaceae; Clostridium.	0.378209	0.206169	0.094912	0.32071	0.362468	0.324919	0.170501	0.142112	0.41356	0.395435	0.070567	0.120438	91	532	1687	2310	0.039394	0.230303	0.730303	29
GCA_000731675.1_ASM73167v1_genomic	JMIT01000001	Pseudomonas capeferrum	Bacteria; Proteobacteria; Gammaproteobacteria; Pseudomonadales; Pseudomonadaceae; Pseudomonas.	0.206949	0.132018	0.284419	0.376613	0.265704	0.296934	0.234691	0.202671	0.079119	0.10636	0.447082	0.367438	2922	445	867	4234	0.690128	0.105102	0.204771	62.7
GCA_002928315.1_ASM292831v1_genomic	PRLP01000057	Proteobacteria bacterium 228	Bacteria; Proteobacteria.	0.227394	0.136272	0.275009	0.361325	0.275429	0.302776	0.231212	0.190584	0.120069	0.219219	0.33021	0.330503	2172	492	1436	4100	0.529756	0.12	0.350244	56.1
GCA_000993845.1_ASM99384v1_genomic	LCAA01000001	Parcubacteria group bacterium GW2011_GWD2_40_9 (groundwater metagenome)	Bacteria; unclassified Parcubacteria group.	0.34885	0.18115	0.139071	0.330928	0.347682	0.30905	0.194325	0.148958	0.291738	0.301487	0.200372	0.206404	66	76	272	414	0.15942	0.183575	0.657005	39.9
GCA_001543245.1_ASM154324v1_genomic	CP014163	Aerococcus urinaehominis	Bacteria; Firmicutes; Bacilli; Lactobacillales; Aerococcaceae; Aerococcus.	0.266727	0.17505	0.192571	0.365652	0.337906	0.301812	0.212505	0.147776	0.246971	0.359972	0.212223	0.180834	47	242	579	868	0.054147	0.278802	0.667051	42.75
GCA_001953215.1_ASM195321v1_genomic	CP019169	Betaproteobacteria bacterium GR16-43	Bacteria; Proteobacteria; Betaproteobacteria.	0.210905	0.129061	0.261212	0.398822	0.259574	0.291732	0.26023	0.188464	0.044579	0.048168	0.501411	0.405841	1206	648	277	2131	0.565931	0.304083	0.129986	67.1
GCA_001631105.1_ASM163110v1_genomic	LVTT01000001	Enterobacter cloacae complex sp. GN04826	Bacteria; Proteobacteria; Gammaproteobacteria; Enterobacterales; Enterobacteriaceae; Enterobacter; Enterobacter cloacae complex.	0.24358	0.137011	0.261272	0.358137	0.283102	0.301003	0.232012	0.183884	0.116236	0.181908	0.349762	0.352093	1254	402	2040	3696	0.339286	0.108766	0.551948	56
GCA_900108185.1_IMG-taxon_2684622995_annotated_assembly_genomic	FNVA01000014	Bryocella elongata	Bacteria; Acidobacteria; Acidobacteriales; Acidobacteriaceae; Bryocella.	0.227718	0.13875	0.260108	0.373424	0.26123	0.279311	0.272694	0.186765	0.081997	0.134909	0.428316	0.354778	1028	1431	916	3375	0.304593	0.424	0.271407	62
GCA_001723605.1_ASM172360v1_genomic	CP017111	Sulfurospirillum halorespirans DSM 13726	Bacteria; Proteobacteria; Epsilonproteobacteria; Campylobacterales; Campylobacteraceae; Sulfurospirillum.	0.31193	0.180385	0.177635	0.33005	0.325303	0.323229	0.200769	0.150699	0.248636	0.333659	0.220938	0.196767	440	349	1152	1941	0.226687	0.179804	0.593509	41.3
GCA_002898175.1_ASM289817v1_genomic	BDSW01000001	bacterium BMS3Abin04	Bacteria.	0.357747	0.207922	0.132239	0.302092	0.354867	0.320287	0.187666	0.137181	0.34984	0.375702	0.130039	0.144419	301	319	1315	1935	0.155556	0.164858	0.679587	33.4
GCA_001920875.1_ASM192087v1_genomic	MNKP01000188	Acidobacteria bacterium 13_1_20CM_2_55_15 (soil metagenome)	Bacteria; Acidobacteria.	0.243053	0.149885	0.238697	0.368365	0.279714	0.298903	0.232896	0.18849	0.15891	0.200363	0.336906	0.303825	426	233	277	936	0.455128	0.248932	0.29594	55.5
GCA_002290555.1_ASM229055v1_genomic	NEUK01000001	Spartobacteria bacterium AMD-G4 (freshwater metagenome)	Bacteria; Verrucomicrobia; Spartobacteria.	0.241049	0.138066	0.249146	0.371738	0.274293	0.296619	0.242023	0.187064	0.144267	0.185863	0.415072	0.254793	377	96	239	712	0.529494	0.134831	0.335674	56.6
GCA_001583455.1_ASM158345v1_genomic	LTCZ01000001	Rhodococcus sp. LB1	Bacteria; Actinobacteria; Corynebacteriales; Nocardiaceae; Rhodococcus.	0.187222	0.124606	0.263871	0.424301	0.233091	0.283715	0.282066	0.201129	0.073534	0.072612	0.488044	0.365807	4656	1302	476	6434	0.723656	0.202362	0.073982	65.2
GCA_000163075.1_ASM16307v1_genomic	GG745526	Klebsiella sp. 1_1_55	Bacteria; Proteobacteria; Gammaproteobacteria; Enterobacterales; Enterobacteriaceae; Klebsiella.	0.233416	0.136742	0.270898	0.358944	0.273112	0.303732	0.234478	0.188679	0.104507	0.176559	0.359319	0.359615	1340	387	2240	3967	0.337787	0.097555	0.564658	57.2
GCA_001838805.1_ASM183880v1_genomic	KV838918	Staphylococcus sp. HMSC35D08	Bacteria; Firmicutes; Bacilli; Bacillales; Staphylococcaceae; Staphylococcus.	0.33131	0.204698	0.143932	0.32006	0.357791	0.313513	0.195747	0.13295	0.385549	0.391044	0.102155	0.121252	202	302	1450	1954	0.103378	0.154555	0.742068	32.7
GCA_001821925.1_ASM182192v1_genomic	MHON01000001	Candidatus Staskawiczbacteria bacterium RIFCSPHIGHO2_01_FULL_37_17 (subsurface metagenome)	Bacteria; Candidatus Staskawiczbacteria.	0.349974	0.194727	0.123983	0.331316	0.363876	0.300147	0.194964	0.141013	0.383355	0.288046	0.148754	0.179845	18	32	155	205	0.087805	0.156098	0.756098	36.9
GCA_002938175.1_ASM293817v1_genomic	PTKU01000001	Alphaproteobacteria bacterium MarineAlpha5_Bin10 (marine metagenome)	Bacteria; Proteobacteria; Alphaproteobacteria.	0.381723	0.208889	0.120664	0.288725	0.355872	0.316139	0.184666	0.143323	0.39608	0.39189	0.093249	0.118781	101	105	443	649	0.155624	0.161787	0.682589	30.8
GCA_002841755.1_ASM284175v1_genomic	PHAU01000037	Deltaproteobacteria bacterium HGW-Deltaproteobacteria-5 (groundwater metagenome)	Bacteria; Proteobacteria; Deltaproteobacteria.	0.286051	0.156874	0.209711	0.347365	0.304026	0.305965	0.220152	0.16987	0.192352	0.23835	0.290375	0.278937	96	52	111	259	0.370656	0.200772	0.428571	48.9
GCA_001053185.1_PRJEB5741_assembly_1_genomic	CSTD01000001	Mycobacterium bohemicum DSM 44277	Bacteria; Actinobacteria; Corynebacteriales; Mycobacteriaceae; Mycobacterium.	0.183195	0.125908	0.270134	0.420763	0.232885	0.276591	0.283099	0.207425	0.049933	0.053318	0.49032	0.406429	2380	1042	377	3799	0.626481	0.274283	0.099237	69
GCA_000995635.1_ASM99563v1_genomic	LBXT01000001	Candidatus Yanofskybacteria bacterium GW2011_GWE1_40_10 (groundwater metagenome)	Bacteria; Candidatus Yanofskybacteria.	0.332115	0.178551	0.153096	0.336239	0.330833	0.312055	0.201855	0.155256	0.27103	0.297261	0.212956	0.218763	30	88	193	311	0.096463	0.282958	0.620579	43.1
GCA_000023105.1_ASM2310v1_genomic	CP001618	Beutenbergia cavernae DSM 12333	Bacteria; Actinobacteria; Micrococcales; Beutenbergiaceae; Beutenbergia.	0.152329	0.109331	0.279372	0.458968	0.21273	0.277814	0.301099	0.208358	0.024866	0.030293	0.52313	0.421712	2799	434	39	3272	0.85544	0.132641	0.011919	73.1
GCA_001771815.1_ASM177181v1_genomic	MEPU01000001	Bdellovibrionales bacterium RIFCSPHIGHO2_01_FULL_40_29 (subsurface metagenome)	Bacteria; Proteobacteria; Oligoflexia; Bdellovibrionales.	0.289167	0.19729	0.182344	0.331199	0.323394	0.308983	0.216996	0.150627	0.283813	0.360319	0.16165	0.194218	213	265	561	1039	0.205005	0.255053	0.539942	40.2
GCA_000768895.1_ASM76889v1_genomic	JRAP01000001	Porphyromonas sp. COT-108 OH2963	Bacteria; Bacteroidetes; Bacteroidia; Bacteroidales; Porphyromonadaceae; Porphyromonas.	0.298506	0.166701	0.192344	0.342449	0.324483	0.302012	0.210175	0.163331	0.237398	0.275459	0.250063	0.23708	154	128	514	796	0.193467	0.160804	0.645729	53.9
GCA_001784735.1_ASM178473v1_genomic	MFSB01000001	Candidatus Moranbacteria bacterium RIFCSPLOWO2_12_FULL_48_12 (subsurface metagenome)	Bacteria; Candidatus Moranbacteria.	0.284368	0.149791	0.210287	0.355554	0.321637	0.304134	0.209667	0.164548	0.178928	0.218298	0.294076	0.308658	52	50	130	232	0.224138	0.215517	0.560345	47.8
GCA_001999205.1_ASM199920v1_genomic	CP019626	Bacillus sp. 275	Bacteria; Firmicutes; Bacilli; Bacillales; Bacillaceae; Bacillus.	0.290047	0.166983	0.196213	0.346757	0.32502	0.302706	0.216209	0.156065	0.239131	0.24662	0.24973	0.264519	787	399	1768	2954	0.266418	0.135071	0.59851	38.5
GCA_900107995.1_IMG-taxon_2634166299_annotated_assembly_genomic	FNUM01000022	Alcanivorax sp. DSM 26293	Bacteria; Proteobacteria; Gammaproteobacteria; Oceanospirillales; Alcanivoracaceae; Alcanivorax.	0.219517	0.132359	0.272275	0.375849	0.283702	0.292889	0.229001	0.194408	0.102837	0.170786	0.378359	0.348017	1292	454	892	2638	0.489765	0.1721	0.338135	62.6
GCA_001012795.1_ASM101279v1_genomic	LDCO01000001	Mycobacterium senegalense	Bacteria; Actinobacteria; Corynebacteriales; Mycobacteriaceae; Mycobacterium.	0.189294	0.128874	0.260981	0.420851	0.236292	0.283147	0.281997	0.198564	0.06833	0.083249	0.463239	0.385182	2915	1154	417	4486	0.649799	0.257245	0.092956	66.5
GCA_000015345.1_ASM1534v1_genomic	CP000513	Dichelobacter nodosus VCS1703A	Bacteria; Proteobacteria; Gammaproteobacteria; Cardiobacteriales; Cardiobacteriaceae; Dichelobacter.	0.25516	0.204919	0.194687	0.345234	0.310733	0.299801	0.2244	0.165069	0.260051	0.317281	0.206655	0.216016	241	91	606	938	0.25693	0.097015	0.646055	44.4
GCA_000369685.1_Acin_sp_CIP_102136_V1_genomic	KB850135	Acinetobacter sp. CIP 102136	Bacteria; Proteobacteria; Gammaproteobacteria; Pseudomonadales; Moraxellaceae; Acinetobacter.	0.255011	0.166376	0.219714	0.358899	0.317039	0.301015	0.222982	0.158963	0.24056	0.343605	0.195976	0.219859	118	45	718	881	0.133939	0.051078	0.814983	40.8
GCA_002685955.1_ASM268595v1_genomic	NYYU01000001	Parcubacteria group bacterium (marine metagenome)	Bacteria; unclassified Parcubacteria group.	0.339683	0.192791	0.154728	0.312798	0.354665	0.310483	0.183629	0.151233	0.324248	0.374277	0.13547	0.165933	61	59	238	358	0.170391	0.164804	0.664804	42.8
GCA_000934545.1_ASM93454v1_genomic	CP010554	Rugosibacter aromaticivorans	Bacteria; Proteobacteria; Betaproteobacteria; Rhodocyclales; Rhodocyclaceae; Rugosibacter.	0.226135	0.150097	0.246962	0.376807	0.267767	0.299598	0.247634	0.185001	0.153918	0.22704	0.315081	0.303961	813	205	614	1632	0.498162	0.125613	0.376225	55.1
GCA_900104765.1_IMG-taxon_2634166549_annotated_assembly_genomic	LT629737	Gillisia sp. Hel1_33_143	Bacteria; Bacteroidetes; Flavobacteriia; Flavobacteriales; Flavobacteriaceae; Gillisia.	0.342373	0.202356	0.138859	0.316412	0.355756	0.309072	0.196612	0.13856	0.346169	0.387041	0.12101	0.145781	187	456	1701	2344	0.079778	0.194539	0.725683	34.4
GCA_001825675.1_ASM182567v1_genomic	MHYA01000001	Planctomycetes bacterium GWF2_42_9 (subsurface metagenome)	Bacteria; Planctomycetes.	0.316851	0.16376	0.176877	0.342512	0.320658	0.304539	0.208463	0.166353	0.265724	0.296074	0.223756	0.214462	149	134	560	843	0.17675	0.158956	0.664294	41.9
GCA_002171925.1_ASM217192v1_genomic	NHIT01000005	Candidatus Pelagibacter sp. TMED196 (marine metagenome)	Bacteria; Proteobacteria; Alphaproteobacteria; Pelagibacterales; Pelagibacteraceae; Candidatus Pelagibacter.	0.397123	0.209604	0.10871	0.284563	0.368567	0.314487	0.181766	0.135708	0.420958	0.384334	0.087044	0.103141	85	49	288	422	0.201422	0.116114	0.682464	29.1
GCA_002109365.1_ASM210936v1_genomic	CP015349	Sporosarcina sp. P37	Bacteria; Firmicutes; Bacilli; Bacillales; Planococcaceae; Sporosarcina.	0.281118	0.172409	0.190981	0.355493	0.319138	0.313299	0.21685	0.150713	0.273767	0.271637	0.202252	0.252344	671	131	1260	2062	0.325412	0.063531	0.611057	41.4
GCA_001815425.1_ASM181542v1_genomic	KV820461	Achromobacter sp. HMSC057D05	Bacteria; Proteobacteria; Betaproteobacteria; Burkholderiales; Alcaligenaceae; Achromobacter.	0.1895	0.124426	0.286811	0.399263	0.240952	0.286575	0.269676	0.202797	0.050017	0.056167	0.49034	0.403476	3106	750	643	4499	0.690376	0.166704	0.142921	67.5
GCA_000359605.1_ASM35960v1_genomic	APML01000001	Gracilibacillus halophilus YIM-C55.5	Bacteria; Firmicutes; Bacilli; Bacillales; Bacillaceae; Gracilibacillus.	0.292586	0.196579	0.172903	0.337932	0.34938	0.309829	0.199612	0.14118	0.340128	0.347929	0.136092	0.175851	336	298	1335	1969	0.170645	0.151346	0.678009	37.9
GCA_001870785.1_ASM187078v1_genomic	MOLV01000001	Exiguobacterium sp. KRL4	Bacteria; Firmicutes; Bacilli; Bacillales; Bacillales Family XII. Incertae Sedis; Exiguobacterium.	0.259723	0.175551	0.20945	0.355275	0.308252	0.312807	0.223492	0.155449	0.253915	0.243401	0.249835	0.25285	824	63	1237	2124	0.387947	0.029661	0.582392	47.7
GCA_001804225.1_ASM180422v1_genomic	MHFO01000001	Omnitrophica bacterium RIFCSPLOWO2_01_FULL_50_24 (subsurface metagenome)	Bacteria; Candidatus Omnitrophica.	0.258268	0.169769	0.219524	0.352439	0.30036	0.301939	0.214584	0.183111	0.202869	0.252394	0.261737	0.282993	160	75	222	457	0.350109	0.164114	0.485777	49.7
GCA_900109035.1_IMG-taxon_2693429871_annotated_assembly_genomic	FNYD01000032	Cribrihabitans marinus	Bacteria; Proteobacteria; Alphaproteobacteria; Rhodobacterales; Rhodobacteraceae; Cribrihabitans.	0.199149	0.123422	0.267748	0.409682	0.24853	0.286665	0.262034	0.202771	0.056744	0.090079	0.444491	0.408687	2533	437	262	3232	0.783725	0.13521	0.081064	65.95
GCA_000020565.1_ASM2056v1_genomic	CP001102	Candidatus Amoebophilus asiaticus 5a2	Bacteria; Bacteroidetes; Cytophagia; Cytophagales; Amoebophilaceae; Candidatus Amoebophilus.	0.339807	0.181206	0.173767	0.305221	0.33858	0.31266	0.203054	0.145706	0.370582	0.369068	0.12036	0.13999	5	32	83	120	0.041667	0.266667	0.691667	35.9
GCA_000992135.1_ASM99213v1_genomic	LBTQ01000001	Parcubacteria group bacterium GW2011_GWE2_37_8 (groundwater metagenome)	Bacteria; unclassified Parcubacteria group.	0.343988	0.196972	0.142933	0.316106	0.351622	0.31807	0.188981	0.141328	0.312216	0.328419	0.159705	0.199661	38	59	240	337	0.11276	0.175074	0.712166	37.4
GCA_001802335.1_ASM180233v1_genomic	MGXD01000001	Gallionellales bacterium RIFOXYB12_FULL_54_9 (subsurface metagenome)	Bacteria; Proteobacteria; Betaproteobacteria; Nitrosomonadales.	0.24597	0.157543	0.232907	0.36358	0.289344	0.303081	0.227671	0.179908	0.157187	0.225523	0.298456	0.318842	282	160	423	865	0.326012	0.184971	0.489017	52.4
GCA_002796025.1_ASM279602v1_genomic	PCVQ01000066	Candidatus Peregrinibacteria bacterium CG11_big_fil_rev_8_21_14_0_20_46_8 (groundwater metagenome)	Bacteria; Candidatus Peregrinibacteria.	0.286367	0.14888	0.21258	0.352173	0.326313	0.299349	0.209873	0.164479	0.245034	0.28875	0.228158	0.238066	89	112	262	463	0.192225	0.241901	0.565875	45.9
GCA_001917235.1_ASM191723v1_genomic	MNTZ01000015	Acinetobacter sp. CAG:196_36_41 (human gut metagenome)	Bacteria; Proteobacteria; Gammaproteobacteria; Pseudomonadales; Moraxellaceae; Acinetobacter.	0.336012	0.17324	0.144987	0.345761	0.347409	0.306431	0.203529	0.14263	0.348189	0.373645	0.136244	0.141922	59	143	314	516	0.114341	0.277132	0.608527	40.8
GCA_001768235.1_ASM176823v1_genomic	MENK01000001	Bacteroidetes bacterium GWB2_32_14 (subsurface metagenome)	Bacteria; Bacteroidetes.	0.339528	0.197093	0.148377	0.315001	0.35441	0.316829	0.191505	0.137254	0.350805	0.367882	0.142029	0.139286	99	185	990	1274	0.077708	0.145212	0.77708	33.5
GCA_002840385.1_ASM284038v1_genomic	PHAQ01000184	Deltaproteobacteria bacterium HGW-Deltaproteobacteria-9 (groundwater metagenome)	Bacteria; Proteobacteria; Deltaproteobacteria.	0.281891	0.149158	0.21465	0.3543	0.300953	0.307086	0.217574	0.174388	0.174153	0.224256	0.312832	0.28876	361	194	372	927	0.389428	0.209277	0.401294	50.9
GCA_000989165.1_ASM98916v1_genomic	LBNZ01000001	Candidatus Woesebacteria bacterium GW2011_GWC1_30_29 (groundwater metagenome)	Bacteria; Candidatus Woesebacteria.	0.3663	0.208965	0.118782	0.305953	0.340946	0.323279	0.194587	0.141188	0.418285	0.408368	0.073332	0.100014	83	48	301	432	0.19213	0.111111	0.696759	30.7
GCA_001795115.1_ASM179511v1_genomic	MGNI01000001	Chloroflexi bacterium RBG_16_48_8 (subsurface metagenome)	Bacteria; Chloroflexi.	0.250279	0.161044	0.223012	0.365665	0.289443	0.309278	0.220075	0.181235	0.22117	0.280095	0.251895	0.246923	312	191	277	780	0.4	0.244872	0.355128	47.9
GCA_000281235.1_ASM28123v1_genomic	CP003731	Candidatus Mycoplasma haemolamae str. Purdue	Bacteria; Tenericutes; Mollicutes; Mycoplasmataceae; Mycoplasma.	0.324021	0.220296	0.164771	0.290912	0.345205	0.313263	0.195602	0.145929	0.302011	0.316475	0.193623	0.187892	0	145	127	272	0	0.533088	0.466912	39.3
GCA_001661675.2_ASM166167v2_genomic	CP019602	Croceicoccus marinus	Bacteria; Proteobacteria; Alphaproteobacteria; Sphingomonadales; Erythrobacteraceae; Croceicoccus.	0.207091	0.121485	0.262264	0.40916	0.255778	0.280754	0.25733	0.206138	0.069577	0.106101	0.438576	0.385746	1605	425	339	2369	0.677501	0.179401	0.143098	64.6287
GCA_001814395.1_ASM181439v1_genomic	KV816265	Turicella sp. HMSC059E07	Bacteria; Actinobacteria; Corynebacteriales; Corynebacteriaceae; Turicella.	0.206175	0.139184	0.243644	0.410996	0.268208	0.283724	0.272818	0.17525	0.085033	0.151881	0.442389	0.320697	236	664	803	1703	0.138579	0.3899	0.471521	60.6
GCA_001029855.1_RIT379_V1_genomic	LDPH01000001	Bacillus circulans	Bacteria; Firmicutes; Bacilli; Bacillales; Bacillaceae; Bacillus.	0.319799	0.197482	0.152588	0.330131	0.334947	0.322476	0.197397	0.14518	0.362171	0.356456	0.119782	0.161591	491	477	2365	3333	0.147315	0.143114	0.709571	35.5
GCA_001635625.1_ASM163562v1_genomic	LWFA01000001	Roseovarius sp. HI0049	Bacteria; Proteobacteria; Alphaproteobacteria; Rhodobacterales; Rhodobacteraceae; Roseovarius.	0.214361	0.128119	0.253857	0.403663	0.26275	0.289215	0.252739	0.195298	0.063517	0.098536	0.445179	0.392776	2266	451	527	3244	0.69852	0.139026	0.162454	62.9
GCA_002169115.1_ASM216911v1_genomic	NHJS01000045	bacterium TMED221 (marine metagenome)	Bacteria.	0.332628	0.200125	0.142679	0.324567	0.335019	0.31083	0.208998	0.145726	0.365273	0.381998	0.117044	0.129173	115	77	218	410	0.280488	0.187805	0.531707	32.8
GCA_001423285.1_Leaf111_genomic	LMNE01000001	Methylobacterium sp. Leaf111	Bacteria; Proteobacteria; Alphaproteobacteria; Rhizobiales; Methylobacteriaceae; Methylobacterium.	0.185478	0.112773	0.282164	0.419585	0.226007	0.283539	0.284722	0.20573	0.031919	0.055128	0.540863	0.372086	2329	447	205	2981	0.781281	0.14995	0.068769	68.9
GCA_900103125.1_IMG-taxon_2690315638_annotated_assembly_genomic	FNJV01000019	Mucilaginibacter sp. OK268	Bacteria; Bacteroidetes; Sphingobacteriia; Sphingobacteriales; Sphingobacteriaceae; Mucilaginibacter.	0.316532	0.187819	0.179536	0.316112	0.332299	0.298655	0.214256	0.15479	0.242288	0.306247	0.239756	0.21171	673	760	2887	4320	0.155787	0.175926	0.668287	42.9
GCA_001438385.1_ASM143838v1_genomic	LIBY01000001	Methylophilales bacterium BACL14 MAG-120910-bin43 (marine metagenome)	Bacteria; Proteobacteria; Betaproteobacteria; Nitrosomonadales.	0.326063	0.179742	0.158337	0.335858	0.32375	0.313515	0.210203	0.152533	0.316273	0.349139	0.158544	0.176044	74	136	381	591	0.125212	0.230118	0.64467	36.65
GCA_001618615.1_ASM161861v1_genomic	LKHB01000001	candidate division Hyd24-12 bacterium Dam_1 (anaerobic digester metagenome)	Bacteria; Candidatus Fermentibacteria.	0.258149	0.132026	0.220633	0.389192	0.261707	0.295287	0.233714	0.209305	0.088884	0.084771	0.465271	0.361073	151	70	20	241	0.626556	0.290456	0.082988	63.95
GCA_002773915.1_ASM277391v1_genomic	PEZX01000037	Candidatus Berkelbacteria bacterium CG10_big_fil_rev_8_21_14_0_10_43_14 (groundwater metagenome)	Bacteria; Candidatus Berkelbacteria.	0.307703	0.155945	0.201722	0.334629	0.320395	0.302033	0.22116	0.156423	0.305801	0.300825	0.1989	0.194486	61	53	156	270	0.225926	0.196296	0.577778	43
GCA_002005165.1_ASM200516v1_genomic	CP019699	Novibacillus thermophilus	Bacteria; Firmicutes; Bacilli; Bacillales; Thermoactinomycetaceae; Novibacillus.	0.256646	0.170824	0.204235	0.368294	0.303882	0.312302	0.211111	0.172704	0.204336	0.197932	0.297796	0.299936	603	393	835	1831	0.329328	0.214637	0.456035	50.4
GCA_001810965.1_ASM181096v1_genomic	KV803309	Propionibacterium sp. HMSC078F01	Bacteria; Actinobacteria; Propionibacteriales; Propionibacteriaceae; Propionibacterium.	0.210932	0.140186	0.244166	0.404716	0.249373	0.287294	0.269651	0.193681	0.10575	0.192899	0.401083	0.300268	1465	89	187	1741	0.84147	0.05112	0.10741	64.7
GCA_002783165.1_ASM278316v1_genomic	PFJS01000035	Candidatus Moranbacteria bacterium CG_4_10_14_3_um_filter_45_9 (groundwater metagenome)	Bacteria; Candidatus Moranbacteria.	0.294626	0.158118	0.199644	0.347612	0.325018	0.311361	0.204205	0.159416	0.236151	0.292616	0.223222	0.248026	48	60	129	237	0.202532	0.253165	0.544304	44.4
GCA_002793975.1_ASM279397v1_genomic	PFDY01000004	Candidatus Portnoybacteria bacterium CG10_big_fil_rev_8_21_14_0_10_40_22 (groundwater metagenome)	Bacteria; Candidatus Portnoybacteria.	0.306321	0.197799	0.175134	0.320745	0.335659	0.311427	0.197681	0.155233	0.29225	0.340832	0.173079	0.193839	22	39	140	201	0.109453	0.19403	0.696517	39.3
GCA_000178375.1_ASM17837v1_genomic	ADNC01000033	Mycoplasma alligatoris A21JP2	Bacteria; Tenericutes; Mollicutes; Mycoplasmataceae; Mycoplasma.	0.377394	0.222773	0.108614	0.291219	0.38433	0.313374	0.183685	0.118611	0.449213	0.415271	0.081384	0.054133	0	63	436	499	0	0.126253	0.873747	26.7
GCA_000168975.1_ASM16897v1_genomic	AAUW01000048	Labrenzia aggregata IAM 12614	Bacteria; Proteobacteria; Alphaproteobacteria; Rhodobacterales; Rhodobacteraceae; Labrenzia.	0.225581	0.13428	0.24786	0.392279	0.263796	0.294965	0.255382	0.185857	0.105669	0.158895	0.405142	0.330294	2143	462	811	3416	0.627342	0.135246	0.237412	59.0207
GCA_002241265.1_ASM224126v1_genomic	NDIG01000019	Vibrio sp. V11_P1A41T118	Bacteria; Proteobacteria; Gammaproteobacteria; Vibrionales; Vibrionaceae; Vibrio.	0.263472	0.181119	0.212412	0.342997	0.3104	0.306236	0.21985	0.163514	0.2474	0.313304	0.220599	0.218697	425	487	1729	2641	0.160924	0.1844	0.654676	44.5
GCA_000392435.1_ASM39243v1_genomic	CP005957	Candidatus Saccharimonas aalborgensis	Bacteria; Candidatus Saccharibacteria; Candidatus Saccharimonas.	0.287354	0.144618	0.214459	0.353569	0.292729	0.298104	0.232226	0.17694	0.221069	0.288454	0.263333	0.227144	80	181	231	492	0.162602	0.367886	0.469512	48.5
GCA_001774935.1_ASM177493v1_genomic	MFBK01000001	Candidatus Curtissbacteria bacterium RIFCSPHIGHO2_12_FULL_41_13 (subsurface metagenome)	Bacteria; Candidatus Curtissbacteria.	0.325137	0.164969	0.174318	0.335576	0.327913	0.304132	0.215011	0.152972	0.304472	0.319443	0.199034	0.177065	59	38	113	210	0.280952	0.180952	0.538095	40.7
GCA_002998775.1_ASM299877v1_genomic	PVRI01000010	Bacillus sp. YBWC18	Bacteria; Firmicutes; Bacilli; Bacillales; Bacillaceae; Bacillus.	0.292696	0.17516	0.191523	0.340622	0.333944	0.312077	0.209059	0.14492	0.302479	0.302142	0.184318	0.211061	612	412	2008	3032	0.201847	0.135884	0.662269	38.5
GCA_900176135.1_IMG-taxon_2502422321_annotated_assembly_genomic	FWWW01000123	Hymenobacter roseosalivarius DSM 11622	Bacteria; Bacteroidetes; Cytophagia; Cytophagales; Hymenobacteraceae; Hymenobacter.	0.235342	0.148463	0.262355	0.35384	0.289431	0.290793	0.241695	0.178082	0.116333	0.175079	0.381893	0.326695	443	976	1352	2771	0.15987	0.352219	0.487911	56.4
GCA_002016685.1_ASM201668v1_genomic	MRDD01000082	Staphylococcus sp. MB371	Bacteria; Firmicutes; Bacilli; Bacillales; Staphylococcaceae; Staphylococcus.	0.332433	0.206008	0.134567	0.326991	0.354146	0.320999	0.190299	0.134556	0.40844	0.381161	0.104853	0.105545	220	276	1504	2000	0.11	0.138	0.752	32.7
GCA_000994355.2_ASM99435v2_genomic	LBZS01000001	Parcubacteria group bacterium GW2011_GWE2_40_8 (groundwater metagenome)	Bacteria; unclassified Parcubacteria group.	0.347268	0.180359	0.141264	0.331109	0.34959	0.308673	0.192701	0.149035	0.290504	0.300623	0.201195	0.207702	61	61	259	381	0.160105	0.160105	0.67979	39.7
GCA_000434935.1_MGS709_genomic	FR882155	Bacteroides sp. CAG:709	Bacteria; Bacteroidetes; Bacteroidia; Bacteroidales; Bacteroidaceae; Bacteroides; environmental samples.	0.296703	0.175513	0.178079	0.349705	0.319718	0.290496	0.220858	0.168921	0.181111	0.227167	0.318507	0.27321	261	371	719	1351	0.19319	0.274611	0.532198	44.95
GCA_002846555.1_ASM284655v1_genomic	PJMS01000001	Aquimarina sp. MAR_2010_214	Bacteria; Bacteroidetes; Flavobacteriia; Flavobacteriales; Flavobacteriaceae; Aquimarina.	0.348371	0.205632	0.141582	0.304414	0.359733	0.305029	0.195644	0.139594	0.37279	0.392951	0.10826	0.125999	377	557	2164	3098	0.121691	0.179793	0.698515	32.9
GCA_002781445.1_ASM278144v1_genomic	PFFA01000320	Nitrospirae bacterium CG17_big_fil_post_rev_8_21_14_2_50_50_9 (groundwater metagenome)	Bacteria; Nitrospirae.	0.278169	0.145541	0.224258	0.352033	0.297491	0.309902	0.210962	0.181627	0.137566	0.179584	0.350877	0.331967	585	303	476	1364	0.428886	0.222141	0.348974	52.4
GCA_000143225.1_ASM14322v1_genomic	CP002039	Herbaspirillum seropedicae SmR1	Bacteria; Proteobacteria; Betaproteobacteria; Burkholderiales; Oxalobacteraceae; Herbaspirillum.	0.215445	0.128707	0.274937	0.380912	0.259698	0.293291	0.255428	0.191583	0.066907	0.097046	0.465424	0.370623	2643	357	828	3828	0.690439	0.09326	0.216301	63.4
GCA_002407245.1_ASM240724v1_genomic	CP010681	Phaeobacter piscinae	Bacteria; Proteobacteria; Alphaproteobacteria; Rhodobacterales; Rhodobacteraceae; Phaeobacter.	0.215549	0.131338	0.254019	0.399095	0.263653	0.284919	0.258558	0.19287	0.103078	0.183015	0.359994	0.353913	1398	285	629	2312	0.604671	0.12327	0.272059	60.1144
GCA_002266465.1_ASM226646v1_genomic	NQFN01000001	Bradyrhizobium sp. 3(2017)	Bacteria; Proteobacteria; Alphaproteobacteria; Rhizobiales; Bradyrhizobiaceae; Bradyrhizobium.	0.219632	0.130202	0.257107	0.393059	0.249294	0.292478	0.266184	0.192045	0.056355	0.095395	0.474338	0.373912	2681	1262	808	4751	0.564302	0.265628	0.170069	63.7
GCA_001673235.1_ASM167323v1_genomic	LZLI01000001	Mycobacterium sp. 1165549.7	Bacteria; Actinobacteria; Corynebacteriales; Mycobacteriaceae; Mycobacterium.	0.184613	0.127165	0.266031	0.422191	0.239783	0.276803	0.279647	0.203767	0.057939	0.063576	0.482578	0.395907	2069	977	440	3486	0.593517	0.280264	0.126219	67.7
GCA_000992575.2_ASM99257v2_genomic	LBUM01000001	Candidatus Falkowbacteria bacterium GW2011_GWC2_38_22 (groundwater metagenome)	Bacteria; Candidatus Falkowbacteria.	0.335021	0.191591	0.147838	0.32555	0.351965	0.314087	0.184703	0.149245	0.27188	0.317598	0.193909	0.216612	74	119	401	594	0.124579	0.200337	0.675084	38.3
GCA_001835915.1_ASM183591v1_genomic	KV826424	Streptococcus sp. HMSC034E12	Bacteria; Firmicutes; Bacilli; Lactobacillales; Streptococcaceae; Streptococcus.	0.300904	0.18679	0.173294	0.339012	0.344511	0.310029	0.202837	0.142623	0.295381	0.370171	0.154435	0.180013	260	265	946	1471	0.176751	0.18015	0.6431	39.9
GCA_001425465.1_Leaf456_genomic	LMQV01000001	Methylobacterium sp. Leaf456	Bacteria; Proteobacteria; Alphaproteobacteria; Rhizobiales; Methylobacteriaceae; Methylobacterium.	0.182165	0.115584	0.28108	0.42117	0.229137	0.281329	0.282953	0.206579	0.031585	0.048797	0.53158	0.388028	2329	404	369	3102	0.750806	0.130239	0.118956	68.9
GCA_001820435.1_ASM182043v1_genomic	MHPO01000001	Candidatus Staskawiczbacteria bacterium RIFOXYC1_FULL_37_52 (subsurface metagenome)	Bacteria; Candidatus Staskawiczbacteria.	0.343038	0.195749	0.127452	0.333761	0.354105	0.304557	0.195346	0.145977	0.369632	0.297606	0.149004	0.183757	27	27	159	213	0.126761	0.126761	0.746479	37
GCA_000992645.1_ASM99264v1_genomic	LBUP01000001	Candidatus Daviesbacteria bacterium GW2011_GWA2_38_24 (groundwater metagenome)	Bacteria; Candidatus Daviesbacteria.	0.323427	0.195409	0.158928	0.322236	0.337427	0.315239	0.201042	0.146292	0.333338	0.361663	0.139376	0.165623	137	110	349	596	0.229866	0.184564	0.58557	37.5
GCA_002839125.1_ASM283912v1_genomic	PGXI01000110	Tenericutes bacterium HGW-Tenericutes-5 (groundwater metagenome)	Bacteria; Tenericutes; unclassified Tenericutes.	0.356201	0.202358	0.116724	0.324717	0.361952	0.326646	0.177698	0.133704	0.373005	0.391937	0.120925	0.114133	91	130	461	682	0.133431	0.190616	0.675953	31.8
GCA_002784985.1_ASM278498v1_genomic	PFKP01001141	Armatimonadetes bacterium CG_4_10_14_3_um_filter_66_18 (groundwater metagenome)	Bacteria; Armatimonadetes.	0.195695	0.134023	0.271854	0.398427	0.265272	0.282882	0.244429	0.20742	0.077181	0.081672	0.451705	0.389444	1273	614	154	2041	0.623714	0.300833	0.075453	66
GCA_000143965.1_ASM14396v1_genomic	CP002085	Desulfarculus baarsii DSM 2075	Bacteria; Proteobacteria; Deltaproteobacteria; Desulfarculales; Desulfarculaceae; Desulfarculus.	0.200691	0.125114	0.271978	0.402217	0.258977	0.291207	0.242493	0.207322	0.057791	0.07378	0.501625	0.366804	1396	740	425	2561	0.5451	0.28895	0.165951	65.7
GCA_002304315.1_ASM230431v1_genomic	NEUO01000001	Verrucomicrobiae bacterium Tous-C4TDCM (freshwater metagenome)	Bacteria; Verrucomicrobia; Verrucomicrobiae; unclassified Verrucomicrobiae.	0.216419	0.13467	0.263385	0.385525	0.275073	0.286448	0.246191	0.192288	0.067517	0.07668	0.525137	0.330666	597	148	138	883	0.676104	0.16761	0.156285	63.9
GCA_001865995.1_ASM186599v1_genomic	MLQQ01000001	Anaerobacillus arseniciselenatis	Bacteria; Firmicutes; Bacilli; Bacillales; Bacillaceae; Anaerobacillus.	0.306347	0.192874	0.155195	0.345584	0.331435	0.320772	0.198392	0.149401	0.355308	0.360074	0.124089	0.160529	278	374	1317	1969	0.141188	0.189944	0.668867	36.1
GCA_001800835.1_ASM180083v1_genomic	MGWE01000001	Firmicutes bacterium GWE2_51_13 (subsurface metagenome)	Bacteria; Firmicutes.	0.288674	0.17204	0.189403	0.349883	0.319058	0.31916	0.204948	0.156837	0.169281	0.155121	0.395106	0.280492	244	209	470	923	0.264355	0.226436	0.509209	50.3
GCA_002008205.1_ASM200820v1_genomic	MRDI01000009	Agrobacterium sp. YIC 4121	Bacteria; Proteobacteria; Alphaproteobacteria; Rhizobiales; Rhizobiaceae; Rhizobium/Agrobacterium group; Agrobacterium.	0.228249	0.133762	0.247594	0.390395	0.258804	0.29696	0.258913	0.185323	0.09004	0.164628	0.417677	0.327655	2412	395	910	3717	0.64891	0.106268	0.244821	58.9
GCA_001798935.1_ASM179893v1_genomic	MGRA01000001	Deltaproteobacteria bacterium RBG_19FT_COMBO_46_12 (subsurface metagenome)	Bacteria; Proteobacteria; Deltaproteobacteria.	0.297775	0.167734	0.192027	0.342463	0.310075	0.317019	0.20108	0.171807	0.228226	0.269851	0.247172	0.254781	386	240	563	1189	0.324643	0.20185	0.473507	43.2
GCA_001819815.1_ASM181981v1_genomic	MHNO01000001	Candidatus Ryanbacteria bacterium RIFCSPHIGHO2_02_FULL_45_17b (subsurface metagenome)	Bacteria; Candidatus Ryanbacteria.	0.269954	0.166188	0.204978	0.35888	0.317443	0.299241	0.217356	0.165944	0.266442	0.291714	0.193437	0.248422	41	53	116	210	0.195238	0.252381	0.552381	44.5
GCA_001546915.1_ASM154691v1_genomic	LNJQ01000001	Burkholderia sp. BDU18	Bacteria; Proteobacteria; Betaproteobacteria; Burkholderiales; Burkholderiaceae; Burkholderia; pseudomallei group.	0.189807	0.127205	0.275131	0.407858	0.241473	0.280055	0.27871	0.199762	0.048795	0.065832	0.455634	0.42974	3238	444	778	4460	0.726009	0.099552	0.174439	67.3048
GCA_002279145.1_ASM227914v1_genomic	NCKK01000007	Thiomonas sp. 14-64-326 (mine drainage metagenome)	Bacteria; Proteobacteria; Betaproteobacteria; Burkholderiales; Thiomonas.	0.201836	0.130229	0.288272	0.379664	0.250274	0.289977	0.261577	0.198172	0.085387	0.12298	0.427965	0.363664	1245	83	318	1646	0.756379	0.050425	0.193196	64
GCA_900215475.1_IMG-taxon_2623620617_annotated_assembly_genomic	LT907845	Halomonas sp. hl-4	Bacteria; Proteobacteria; Gammaproteobacteria; Oceanospirillales; Halomonadaceae; Halomonas.	0.21749	0.146932	0.257644	0.377934	0.27556	0.293772	0.239187	0.191481	0.147238	0.214118	0.333419	0.305225	1047	612	1589	3248	0.322352	0.188424	0.489224	56.9
GCA_002210125.1_ASM221012v1_genomic	AQQT01000001	Loktanella sp. 22II-4b	Bacteria; Proteobacteria; Alphaproteobacteria; Rhodobacterales; Rhodobacteraceae; Loktanella.	0.20141	0.121004	0.267447	0.410138	0.249211	0.288172	0.259616	0.203	0.050846	0.088637	0.481993	0.378524	1519	257	247	2023	0.750865	0.127039	0.122096	58.7
GCA_001873045.1_ASM187304v1_genomic	MNVT01000062	Candidatus Omnitrophica bacterium CG1_02_49_10 (groundwater metagenome)	Bacteria; Candidatus Omnitrophica.	0.326452	0.150386	0.160185	0.362977	0.306129	0.306751	0.208945	0.178175	0.209135	0.192147	0.273492	0.325225	134	67	167	368	0.36413	0.182065	0.453804	49.2
GCA_001803205.1_ASM180320v1_genomic	MHBE01000001	Lentisphaerae bacterium GWF2_38_69 (subsurface metagenome)	Bacteria; Lentisphaerae; unclassified Lentisphaerae (miscellaneous).	0.341531	0.174059	0.161492	0.322918	0.326549	0.31327	0.206859	0.153322	0.318373	0.338776	0.179745	0.163106	238	151	574	963	0.247144	0.156802	0.596054	37.6
GCA_002167585.1_ASM216758v1_genomic	NHCY01000012	Crocinitomicaceae bacterium TMED45 (marine metagenome)	Bacteria; Bacteroidetes; Flavobacteriia; Flavobacteriales; Crocinitomicaceae.	0.242863	0.152934	0.214795	0.389408	0.301949	0.290288	0.224857	0.183374	0.137694	0.146505	0.406402	0.304905	424	12	204	640	0.6625	0.01875	0.31875	53.4
GCA_001769725.1_ASM176972v1_genomic	MEPG01000001	Bacteroidetes bacterium RIFOXYA12_FULL_40_10 (subsurface metagenome)	Bacteria; Bacteroidetes.	0.327805	0.171863	0.168301	0.332031	0.320409	0.312105	0.207218	0.160265	0.273761	0.310413	0.198042	0.21778	113	205	496	814	0.138821	0.251843	0.609337	40.6
GCA_002079985.1_ASM207998v1_genomic	MUHV01000001	Pseudomonas sp. T	Bacteria; Proteobacteria; Gammaproteobacteria; Pseudomonadales; Pseudomonadaceae; Pseudomonas.	0.202394	0.122118	0.295374	0.380114	0.266598	0.293944	0.235706	0.20375	0.055742	0.067992	0.508522	0.367724	3541	396	776	4713	0.751326	0.084023	0.164651	60.7
GCA_002754615.1_ASM275461v1_genomic	PEFQ01000001	Streptomyces sp. 1	Bacteria; Actinobacteria; Streptomycetales; Streptomycetaceae; Streptomyces.	0.157923	0.108482	0.299347	0.434249	0.222821	0.26295	0.302086	0.212143	0.025313	0.019059	0.555408	0.400219	4176	626	178	4980	0.838554	0.125703	0.035743	71.8
GCA_000512315.2_GS_De_Novo_Assembly_genomic	AZRH01000001	Morganella sp. EGD-HP17	Bacteria; Proteobacteria; Gammaproteobacteria; Enterobacterales; Morganellaceae; Morganella.	0.253701	0.147552	0.248997	0.349749	0.286187	0.305255	0.231216	0.177342	0.163852	0.247134	0.281182	0.307832	1067	157	1537	2761	0.386454	0.056863	0.556682	50.8
GCA_002456915.1_ASM245691v1_genomic	NTJW01000001	Puniceicoccaceae bacterium MED-G31 (marine metagenome)	Bacteria; Verrucomicrobia; Opitutae; Puniceicoccales; Puniceicoccaceae.	0.268079	0.177389	0.206042	0.34849	0.300003	0.299814	0.222004	0.178179	0.284225	0.346136	0.186941	0.182697	104	148	399	651	0.159754	0.227343	0.612903	43
GCA_000427295.1_CyQa1.0_genomic	ATNM01000001	Cyclobacterium qasimii M12-11B	Bacteria; Bacteroidetes; Cytophagia; Cytophagales; Cyclobacteriaceae; Cyclobacterium.	0.321728	0.19773	0.153077	0.327466	0.338967	0.305284	0.202051	0.153698	0.297713	0.333547	0.18335	0.18539	519	507	1926	2952	0.175813	0.171748	0.652439	38.7
GCA_002049895.1_ASM204989v1_genomic	MVCW01000007	Candidatus Omnitrophica bacterium 4484_171 (marine sediment metagenome)	Bacteria; Candidatus Omnitrophica.	0.343446	0.183145	0.146727	0.326682	0.328485	0.31432	0.188531	0.168664	0.281689	0.341753	0.166475	0.210082	119	88	216	423	0.281324	0.208038	0.510638	39.1
GCA_001872245.1_ASM187224v1_genomic	MNWD01000021	Parcubacteria group bacterium CG1_02_37_51 (groundwater metagenome)	Bacteria; unclassified Parcubacteria group.	0.335844	0.176729	0.156997	0.33043	0.358515	0.306566	0.191272	0.143648	0.300943	0.389419	0.137682	0.171957	15	36	149	200	0.075	0.18	0.745	36.6
GCA_002087015.1_ASM208701v1_genomic	LXWF01000001	Rothia nasimurium	Bacteria; Actinobacteria; Micrococcales; Micrococcaceae; Rothia.	0.21575	0.132133	0.24691	0.405207	0.266831	0.286655	0.273022	0.173491	0.112997	0.19724	0.427596	0.262168	150	524	609	1283	0.116913	0.408418	0.474669	59.5
GCA_002101785.1_ASM210178v1_genomic	LQPJ01000001	Mycobacterium palustre	Bacteria; Actinobacteria; Corynebacteriales; Mycobacteriaceae; Mycobacterium.	0.180929	0.124394	0.269615	0.425061	0.235861	0.275994	0.280928	0.207217	0.050954	0.054002	0.489388	0.405656	2119	1061	434	3614	0.586331	0.293581	0.120089	68.5
GCA_000435815.1_MGS192_genomic	FR883158	Eubacterium sp. CAG:192	Bacteria; Firmicutes; Clostridia; Clostridiales; Eubacteriaceae; Eubacterium; environmental samples.	0.3636	0.189791	0.107195	0.339414	0.364843	0.301119	0.189601	0.144434	0.383044	0.363752	0.111008	0.142191	64	329	919	1312	0.04878	0.250762	0.700457	41.7
GCA_000368065.1_Acin_sp_NIPH_973_V1_genomic	KB851195	Acinetobacter seifertii	Bacteria; Proteobacteria; Gammaproteobacteria; Pseudomonadales; Moraxellaceae; Acinetobacter; Acinetobacter calcoaceticus/baumannii complex.	0.258241	0.184898	0.201919	0.354942	0.319424	0.300127	0.221418	0.159031	0.302724	0.396955	0.149942	0.150379	114	72	828	1014	0.112426	0.071006	0.816568	38.6
GCA_002746745.1_ASM274674v1_genomic	PDQU01000036	Clostridiales bacterium (oral metagenome)	Bacteria; Firmicutes; Clostridia; Clostridiales.	0.299681	0.175931	0.15968	0.364708	0.319326	0.322868	0.201937	0.155868	0.225248	0.239515	0.296568	0.238669	45	107	135	287	0.156794	0.372822	0.470383	49.1
GCA_002049845.1_ASM204984v1_genomic	MVCX01000009	Gemmatimonadaceae bacterium 4484_173 (marine sediment metagenome)	Bacteria; Gemmatimonadetes; Gemmatimonadales; Gemmatimonadaceae; unclassified Gemmatimonadaceae.	0.293847	0.136747	0.198283	0.371123	0.286074	0.301629	0.22157	0.190727	0.229268	0.274837	0.251407	0.244488	157	121	98	376	0.417553	0.321809	0.260638	48.8
GCA_000023325.1_ASM2332v1_genomic	CP001634	Kosmotoga olearia TBF 19.5.1	Bacteria; Thermotogae; Kosmotogales; Kosmotogaceae; Kosmotoga.	0.325659	0.175344	0.162744	0.336254	0.32445	0.328555	0.190915	0.15608	0.295552	0.296149	0.205238	0.203062	826	231	608	1665	0.496096	0.138739	0.365165	41.5
GCA_002161485.1_ASM216148v1_genomic	NFHW01000001	Butyricimonas sp. An62	Bacteria; Bacteroidetes; Bacteroidia; Bacteroidales; Odoribacteraceae; Butyricimonas.	0.299249	0.203996	0.165048	0.331708	0.33329	0.310119	0.197586	0.159005	0.227719	0.275154	0.218887	0.27824	357	337	1331	2025	0.176296	0.16642	0.657284	42.8
GCA_001824325.1_ASM182432v1_genomic	MHXC01000001	Parcubacteria group bacterium RIFCSPHIGHO2_01_FULL_47_10b (subsurface metagenome)	Bacteria; unclassified Parcubacteria group.	0.277704	0.156004	0.217986	0.348307	0.315786	0.298109	0.222844	0.163291	0.25337	0.254239	0.238107	0.254299	49	39	126	214	0.228972	0.182243	0.588785	47
GCA_001812225.1_ASM181222v1_genomic	KV808154	Neisseria sp. HMSC072F04	Bacteria; Proteobacteria; Betaproteobacteria; Neisseriales; Neisseriaceae; Neisseria.	0.255799	0.162434	0.218507	0.36326	0.305633	0.292539	0.229355	0.172473	0.18782	0.177858	0.403363	0.230959	498	148	947	1593	0.312618	0.092906	0.594476	50.9
GCA_001984015.1_ASM198401v1_genomic	CP019572	Rhodococcus sp. MTM3W5.2	Bacteria; Actinobacteria; Corynebacteriales; Nocardiaceae; Rhodococcus.	0.180691	0.121057	0.267641	0.430612	0.225129	0.279071	0.289014	0.206785	0.049376	0.059079	0.482874	0.408671	2788	963	184	3935	0.708513	0.244727	0.04676	65.2
GCA_002022505.1_ASM202250v1_genomic	CP019781	Bartonella sp. WD16.2	Bacteria; Proteobacteria; Alphaproteobacteria; Rhizobiales; Bartonellaceae; Bartonella.	0.289929	0.185674	0.188972	0.335425	0.307595	0.307659	0.218614	0.166132	0.301278	0.435112	0.104091	0.159519	304	170	699	1173	0.259165	0.144928	0.595908	45.3
GCA_000715015.1_Ery_DSM_6997_v1_genomic	JMIW01000001	Erythrobacter longus	Bacteria; Proteobacteria; Alphaproteobacteria; Sphingomonadales; Erythrobacteraceae; Erythrobacter.	0.222882	0.135516	0.236936	0.404666	0.268193	0.282934	0.253655	0.195218	0.137965	0.20748	0.354309	0.300246	814	396	713	1923	0.423297	0.205928	0.370775	57.4
GCA_001917045.1_ASM191704v1_genomic	MNTO01000134	Ruminococcus sp. CAG:9-related_41_34 (human gut metagenome)	Bacteria; Firmicutes; Clostridia; Clostridiales; Ruminococcaceae; Ruminococcus.	0.311777	0.153954	0.180007	0.354261	0.336007	0.302565	0.198572	0.162851	0.267493	0.314971	0.183489	0.234019	377	186	760	1323	0.284958	0.14059	0.574452	46.9
GCA_000436195.1_MGS260_genomic	FR884865	Azospirillum sp. CAG:260	Bacteria; Proteobacteria; Alphaproteobacteria; Rhodospirillales; Rhodospirillaceae; Azospirillum; environmental samples.	0.286582	0.170397	0.197753	0.345269	0.333727	0.294317	0.210435	0.161521	0.18666	0.271666	0.287441	0.254233	309	257	788	1354	0.228213	0.189808	0.581979	67.05
GCA_001871575.1_ASM187157v1_genomic	MNXV01000056	Caldisericum sp. CG2_30_36_11 (groundwater metagenome)	Bacteria; Caldiserica; Caldisericia; Caldisericales; Caldisericaceae; Caldisericum.	0.351578	0.171439	0.142116	0.334867	0.335276	0.326659	0.189969	0.148109	0.352606	0.356563	0.134973	0.155871	135	101	246	482	0.280083	0.209544	0.510373	37.4
GCA_002749675.1_ASM274967v1_genomic	CP024411	Mesoplasma entomophilum	Bacteria; Tenericutes; Mollicutes; Entomoplasmatales; Entomoplasmataceae; Mesoplasma.	0.376981	0.210818	0.096977	0.315224	0.372056	0.319583	0.184473	0.123887	0.457521	0.40132	0.074353	0.066806	0	91	351	442	0	0.205882	0.794118	27.2
GCA_001422775.1_Leaf87_genomic	LMMI01000001	Methylobacterium sp. Leaf87	Bacteria; Proteobacteria; Alphaproteobacteria; Rhizobiales; Methylobacteriaceae; Methylobacterium.	0.186006	0.115484	0.278677	0.419833	0.226305	0.284085	0.284859	0.204758	0.039004	0.062527	0.539276	0.359183	2198	420	223	2841	0.773671	0.147835	0.078493	68.9
GCA_000582515.1_ASM58251v1_genomic	CP007230	Yersinia similis	Bacteria; Proteobacteria; Gammaproteobacteria; Enterobacterales; Yersiniaceae; Yersinia.	0.258937	0.175011	0.224202	0.341849	0.291208	0.305394	0.225162	0.178236	0.211331	0.299733	0.231705	0.25723	913	467	1846	3226	0.283013	0.144761	0.572226	47
GCA_002159555.1_ASM215955v1_genomic	NFIV01000001	Muribaculum sp. An289	Bacteria; Bacteroidetes; Bacteroidia; Bacteroidales; Muribaculaceae; Muribaculum.	0.297552	0.165822	0.182625	0.354	0.313893	0.30017	0.213599	0.172338	0.201954	0.198412	0.31553	0.284104	311	163	442	916	0.33952	0.177948	0.482533	48.95
GCA_000950575.1_ASM95057v1_genomic	CP011005	Arthrobacter sp. IHBB 11108	Bacteria; Actinobacteria; Micrococcales; Micrococcaceae; Arthrobacter.	0.206933	0.14174	0.248059	0.403269	0.254185	0.29081	0.264903	0.190102	0.125325	0.188759	0.359238	0.326678	738	612	626	1976	0.373482	0.309717	0.316802	58.9962
GCA_001766875.1_ASM176687v1_genomic	MEKK01000001	Acidobacteria bacterium RBG_16_68_9 (subsurface metagenome)	Bacteria; Acidobacteria.	0.207578	0.119819	0.271228	0.401375	0.248731	0.300233	0.239826	0.2112	0.054745	0.079053	0.454886	0.411246	234	91	18	343	0.682216	0.265306	0.052478	63.9
GCA_001802045.1_ASM180204v1_genomic	MGZE01000001	Gemmatimonadetes bacterium RBG_16_66_8 (subsurface metagenome)	Bacteria; Gemmatimonadetes.	0.192831	0.124255	0.276202	0.406711	0.2442	0.29035	0.253617	0.211845	0.059651	0.079363	0.435964	0.424967	305	129	42	476	0.640756	0.271008	0.088235	65
GCA_001780375.1_ASM178037v1_genomic	MFGU01000001	Candidatus Firestonebacteria bacterium RIFOXYC2_FULL_39_67 (subsurface metagenome)	Bacteria; Candidatus Firestonebacteria.	0.340571	0.162678	0.151539	0.345212	0.329447	0.315219	0.201551	0.153782	0.291378	0.325997	0.16431	0.218315	212	146	417	775	0.273548	0.188387	0.538065	39.3
GCA_000270245.1_ASM27024v1_genomic	AP012204	Microlunatus phosphovorus NM-1	Bacteria; Actinobacteria; Propionibacteriales; Propionibacteriaceae; Microlunatus.	0.187512	0.121562	0.265281	0.425645	0.241551	0.279867	0.276924	0.201657	0.050434	0.083127	0.46613	0.400309	1119	204	63	1386	0.807359	0.147186	0.045455	67.3
GCA_001920325.1_ASM192032v1_genomic	MNJO01000096	Actinobacteria bacterium 13_1_20CM_3_68_9 (soil metagenome)	Bacteria; Actinobacteria.	0.177087	0.11516	0.27497	0.432784	0.251523	0.280072	0.258158	0.210248	0.044734	0.060398	0.480873	0.413999	400	304	42	746	0.536193	0.407507	0.0563	68.9
GCA_000434255.1_MGS379_genomic	FR894786	Ruminococcus sp. CAG:379	Bacteria; Firmicutes; Clostridia; Clostridiales; Ruminococcaceae; Ruminococcus; environmental samples.	0.267106	0.150137	0.228417	0.354339	0.307737	0.292873	0.222841	0.176544	0.125987	0.191832	0.333244	0.348921	552	148	692	1392	0.396552	0.106322	0.497126	46.9
GCA_002788475.1_ASM278847v1_genomic	PFRK01000054	Candidatus Nomurabacteria bacterium CG_4_9_14_0_2_um_filter_32_10 (groundwater metagenome)	Bacteria; Candidatus Nomurabacteria.	0.350715	0.190217	0.135169	0.323898	0.355966	0.3121	0.189673	0.142261	0.395815	0.412479	0.073672	0.118034	20	46	199	265	0.075472	0.173585	0.750943	31.7
GCA_001663655.1_ASM166365v1_genomic	CP014623	Lactobacillus backii	Bacteria; Firmicutes; Bacilli; Lactobacillales; Lactobacillaceae; Lactobacillus.	0.292844	0.187492	0.19089	0.328775	0.32807	0.30564	0.217238	0.149052	0.266541	0.35882	0.179668	0.194971	207	413	1037	1657	0.124925	0.249246	0.62583	40.7
GCA_000991245.1_ASM99124v1_genomic	LBRD01000001	Parcubacteria group bacterium GW2011_GWC1_36_108 (groundwater metagenome)	Bacteria; unclassified Parcubacteria group.	0.331958	0.182251	0.150663	0.335128	0.347038	0.315762	0.193776	0.143423	0.318581	0.376033	0.128297	0.177088	50	121	347	518	0.096525	0.233591	0.669884	36.5
GCA_001037565.1_Ente_cloa_complex_BWH52_V1_genomic	KQ089854	Enterobacter sp. BWH52	Bacteria; Proteobacteria; Gammaproteobacteria; Enterobacterales; Enterobacteriaceae; Enterobacter; Enterobacter cloacae complex.	0.242069	0.138752	0.26093	0.358248	0.281913	0.303641	0.231283	0.183162	0.12311	0.194013	0.335014	0.347863	1121	320	1973	3414	0.328354	0.093732	0.577914	55.405
GCA_002784005.1_ASM278400v1_genomic	PFJW01000001	Ignavibacteria bacterium CG_4_10_14_3_um_filter_37_18 (groundwater metagenome)	Bacteria; Ignavibacteriae; Ignavibacteria.	0.323477	0.198763	0.158475	0.319285	0.337578	0.320645	0.201103	0.140678	0.315115	0.347344	0.172617	0.164924	308	220	802	1330	0.231579	0.165414	0.603008	37.2
GCA_001422615.1_Leaf58_genomic	LMLL01000001	Pseudomonas sp. Leaf58	Bacteria; Proteobacteria; Gammaproteobacteria; Pseudomonadales; Pseudomonadaceae; Pseudomonas.	0.206643	0.132301	0.282941	0.378114	0.268161	0.295805	0.233897	0.202136	0.087159	0.112031	0.439357	0.361442	2512	408	959	3879	0.64759	0.105182	0.247229	60.7
GCA_001819715.1_ASM181971v1_genomic	MHNJ01000001	Candidatus Ryanbacteria bacterium RIFCSPHIGHO2_01_FULL_44_130 (subsurface metagenome)	Bacteria; Candidatus Ryanbacteria.	0.303955	0.157333	0.194374	0.344338	0.32359	0.302242	0.207611	0.166557	0.277867	0.292789	0.192018	0.237327	51	43	121	215	0.237209	0.2	0.562791	44.1
GCA_900119345.1_IMG-taxon_2606217744_annotated_assembly_genomic	FPJL01000044	Bacillus sp. ru9509.4	Bacteria; Firmicutes; Bacilli; Bacillales; Bacillaceae; Bacillus.	0.294144	0.17786	0.189646	0.33835	0.335149	0.312489	0.208407	0.143955	0.30909	0.310086	0.176376	0.204448	644	464	2016	3124	0.206146	0.148528	0.645327	38.5
GCA_001793175.1_ASM179317v1_genomic	MGHK01000001	Candidatus Woesebacteria bacterium RIFCSPLOWO2_01_FULL_43_11 (subsurface metagenome)	Bacteria; Candidatus Woesebacteria.	0.317335	0.161418	0.163789	0.357458	0.323022	0.300608	0.212878	0.163493	0.304312	0.287011	0.197355	0.211377	47	32	88	167	0.281437	0.191617	0.526946	42
GCA_900111595.1_IMG-taxon_2606217760_annotated_assembly_genomic	FOHN01000054	[Clostridium] polysaccharolyticum	Bacteria; Firmicutes; Clostridia; Clostridiales; Lachnospiraceae.	0.330332	0.191899	0.141037	0.336731	0.355567	0.30311	0.18877	0.152553	0.344177	0.351963	0.121905	0.181954	248	642	1388	2278	0.108867	0.281826	0.609306	0.374316
GCA_002255495.1_ASM225549v1_genomic	NCAP01000114	Rhodospirillales bacterium 20-60-12 (mine drainage metagenome)	Bacteria; Proteobacteria; Alphaproteobacteria; Rhodospirillales; unclassified Rhodospirillales.	0.215399	0.143153	0.250902	0.390545	0.239939	0.294842	0.270407	0.194812	0.107546	0.182502	0.379376	0.330576	1127	240	364	1731	0.651069	0.138648	0.210283	59.9
GCA_000300535.1_ASM30053v1_genomic	AMSH01000001	Bacillus xiamenensis	Bacteria; Firmicutes; Bacilli; Bacillales; Bacillaceae; Bacillus.	0.293848	0.174404	0.190588	0.341161	0.333475	0.312442	0.209277	0.144805	0.305003	0.307401	0.180134	0.207462	549	360	1630	2539	0.216227	0.141788	0.641985	41.5
GCA_000243035.1_Prev_mica_F0438_V1_genomic	JH594521	Prevotella micans F0438	Bacteria; Bacteroidetes; Bacteroidia; Bacteroidales; Prevotellaceae; Prevotella.	0.302223	0.147511	0.207409	0.342858	0.336529	0.296548	0.19962	0.167303	0.268974	0.230608	0.307391	0.193027	73	74	238	385	0.18961	0.192208	0.618182	45.5
GCA_002037565.1_ASM203756v1_genomic	CP017290	Pseudomonas sp. LPH1	Bacteria; Proteobacteria; Gammaproteobacteria; Pseudomonadales; Pseudomonadaceae; Pseudomonas.	0.204167	0.123239	0.294627	0.377967	0.268909	0.297823	0.229961	0.203307	0.073273	0.11998	0.446061	0.360686	2484	499	787	3770	0.658886	0.132361	0.208753	60.7
GCA_002774325.1_ASM277432v1_genomic	PEYQ01000020	Sulfurimonas sp. CG08_land_8_20_14_0_20_36_33 (groundwater metagenome)	Bacteria; Proteobacteria; Epsilonproteobacteria; Campylobacterales; Helicobacteraceae; Sulfurimonas.	0.334951	0.182857	0.155594	0.326598	0.34751	0.318292	0.194202	0.139996	0.327625	0.374219	0.145985	0.152171	244	351	1000	1595	0.152978	0.220063	0.626959	35.6
GCA_001664505.1_ASM166450v1_genomic	CP011806	Acidobacteria bacterium Mor1	Bacteria; Acidobacteria; Acidobacteria subdivision 22.	0.207798	0.13016	0.26291	0.399131	0.273502	0.289284	0.235226	0.201974	0.048396	0.066109	0.50043	0.385054	386	332	55	773	0.499353	0.429495	0.071151	66.8
GCA_000434135.1_MGS267_genomic	HF999524	Acetobacter sp. CAG:267	Bacteria; Proteobacteria; Alphaproteobacteria; Rhodospirillales; Acetobacteraceae; Acetobacter; environmental samples.	0.289768	0.177628	0.183254	0.34935	0.330466	0.291577	0.214474	0.163482	0.211491	0.260788	0.262839	0.264882	318	235	675	1228	0.258958	0.191368	0.549674	52.6
GCA_000737865.1_ASM73786v1_genomic	CP007287	Bifidobacterium coryneforme	Bacteria; Actinobacteria; Bifidobacteriales; Bifidobacteriaceae; Bifidobacterium.	0.234768	0.13642	0.24296	0.385851	0.27587	0.277452	0.255296	0.191383	0.089501	0.144804	0.437305	0.32839	761	168	153	1082	0.703327	0.155268	0.141405	60.5
GCA_001776755.1_ASM177675v1_genomic	MFDC01000001	Candidatus Daviesbacteria bacterium RIFCSPHIGHO2_02_FULL_41_14 (subsurface metagenome)	Bacteria; Candidatus Daviesbacteria.	0.310728	0.189353	0.152615	0.347304	0.318389	0.313125	0.213491	0.154994	0.302616	0.335677	0.147008	0.214681	39	30	106	175	0.222857	0.171429	0.605714	39.5
GCA_002700895.1_ASM270089v1_genomic	PAEU01000008	Cyanobium sp. MED843 (marine metagenome)	Bacteria; Cyanobacteria; Synechococcales; Synechococcaceae; Cyanobium.	0.192737	0.126191	0.303849	0.377223	0.245907	0.290275	0.240356	0.224215	0.101848	0.168047	0.370851	0.354037	809	66	103	978	0.827198	0.067485	0.105317	67.4
GCA_001818935.1_ASM181893v1_genomic	MHLH01000001	Candidatus Lloydbacteria bacterium RIFCSPHIGHO2_01_FULL_41_20 (subsurface metagenome)	Bacteria; Candidatus Lloydbacteria.	0.321992	0.163169	0.172813	0.342026	0.337555	0.301523	0.203237	0.157685	0.310609	0.310609	0.190219	0.188563	22	28	100	150	0.146667	0.186667	0.666667	40.8
GCA_000525955.1_Lweihenstaphanensis_genomic	AODJ01000001	Listeria weihenstephanensis FSL R9-0317	Bacteria; Firmicutes; Bacilli; Bacillales; Listeriaceae; Listeria.	0.298318	0.179091	0.170904	0.351687	0.324361	0.315001	0.21294	0.147698	0.277937	0.318732	0.167636	0.235695	440	289	1149	1878	0.234292	0.153887	0.611821	41.4
GCA_002878175.1_ASM287817v1_genomic	PNIZ01000304	Desulfurella sp. (hot springs metagenome)	Bacteria; Proteobacteria; Deltaproteobacteria; Desulfurellales; Desulfurellaceae; Desulfurella.	0.362408	0.203094	0.127957	0.306541	0.351164	0.330771	0.182676	0.135389	0.394862	0.380917	0.108973	0.115248	324	193	558	1075	0.301395	0.179535	0.51907	31.7
GCA_000367985.1_Acin_sp_CIP_A165_V1_genomic	KB849199	Acinetobacter sp. CIP-A165	Bacteria; Proteobacteria; Gammaproteobacteria; Pseudomonadales; Moraxellaceae; Acinetobacter.	0.256914	0.183169	0.204263	0.355655	0.320283	0.299702	0.220762	0.159252	0.283518	0.373431	0.164396	0.178655	123	96	665	884	0.13914	0.108597	0.752262	40.8
GCA_001838165.1_ASM183816v1_genomic	KV835854	Actinomyces sp. HMSC035G02	Bacteria; Actinobacteria; Actinomycetales; Actinomycetaceae; Actinomyces.	0.193321	0.131361	0.254439	0.420879	0.24483	0.276921	0.289502	0.188747	0.049182	0.095944	0.511476	0.343398	989	203	262	1454	0.680193	0.139615	0.180193	65.75
GCA_002787495.1_ASM278749v1_genomic	PCXF01000058	Candidatus Berkelbacteria bacterium CG11_big_fil_rev_8_21_14_0_20_42_15 (groundwater metagenome)	Bacteria; Candidatus Berkelbacteria.	0.318259	0.165805	0.172866	0.34307	0.337579	0.299985	0.208676	0.153776	0.27685	0.333579	0.189402	0.200185	46	33	127	206	0.223301	0.160194	0.616505	41.6
GCA_002797685.1_ASM279768v1_genomic	PGFH01000001	Salinibacterium amurskyense	Bacteria; Actinobacteria; Micrococcales; Microbacteriaceae; Salinibacterium.	0.208873	0.128179	0.244607	0.418341	0.244091	0.291262	0.27941	0.185237	0.099391	0.163715	0.445416	0.291479	496	777	677	1950	0.254359	0.398462	0.347179	61.9
GCA_001725155.1_ASM172515v1_genomic	MEFP01000001	Xanthomonadaceae bacterium SCN 69-320 (bioreactor metagenome)	Bacteria; Proteobacteria; Gammaproteobacteria; Xanthomonadales; Xanthomonadaceae.	0.184208	0.116199	0.293661	0.405932	0.247606	0.285766	0.258341	0.208287	0.050915	0.065848	0.501323	0.381913	1636	237	194	2067	0.791485	0.114659	0.093856	68.6
GCA_002168875.1_ASM216887v1_genomic	NHKO01000004	Gammaproteobacteria bacterium TMED243 (marine metagenome)	Bacteria; Proteobacteria; Gammaproteobacteria.	0.236697	0.154592	0.222743	0.385968	0.284413	0.289983	0.237365	0.188451	0.176839	0.224688	0.309419	0.287278	217	203	245	665	0.326316	0.305263	0.368421	55.1
GCA_000166335.1_ASM16633v1_genomic	CP002216	Caldicellulosiruptor owensensis OL	Bacteria; Firmicutes; Clostridia; Thermoanaerobacterales; Thermoanaerobacterales Family III. Incertae Sedis; Caldicellulosiruptor.	0.352558	0.185441	0.135796	0.326205	0.351823	0.32918	0.175709	0.143288	0.344752	0.350683	0.122692	0.181873	464	247	1034	1745	0.265903	0.141547	0.59255	35.4
GCA_002746595.1_ASM274659v1_genomic	PDPK01000050	Propionibacteriales bacterium (oral metagenome)	Bacteria; Actinobacteria; Propionibacteriales; unclassified Propionibacteriales.	0.215384	0.140089	0.240095	0.404433	0.256088	0.29122	0.261759	0.190933	0.137343	0.161493	0.369902	0.331262	80	70	26	176	0.454545	0.397727	0.147727	67.85
GCA_000283035.1_AspICM58v1.0_genomic	ALIY01000001	Actinomyces sp. ICM58	Bacteria; Actinobacteria; Actinomycetales; Actinomycetaceae; Actinomyces.	0.195322	0.134203	0.252037	0.418438	0.243057	0.278976	0.288707	0.189261	0.047261	0.082212	0.523524	0.347003	934	226	236	1396	0.669054	0.161891	0.169054	65.75
GCA_001818365.1_ASM181836v1_genomic	MHKK01000001	Candidatus Komeilibacteria bacterium RIFCSPHIGHO2_01_FULL_52_14 (subsurface metagenome)	Bacteria; Candidatus Komeilibacteria.	0.272584	0.14801	0.227452	0.351954	0.308781	0.297777	0.225439	0.167985	0.1767	0.204914	0.308085	0.310301	31	44	98	173	0.179191	0.254335	0.566474	52
GCA_003003355.1_ASM300335v1_genomic	PVTQ01000001	Donghicola tyrosinivorans	Bacteria; Proteobacteria; Alphaproteobacteria; Rhodobacterales; Rhodobacteraceae; Donghicola.	0.222593	0.13417	0.245451	0.397786	0.262512	0.291485	0.255836	0.190167	0.105211	0.172018	0.38568	0.337091	1664	283	1371	3318	0.501507	0.085292	0.413201	59.6
GCA_001003645.1_ASM100364v1_genomic	LCPN01000001	Candidatus Wolfebacteria bacterium GW2011_GWE1_48_7 (groundwater metagenome)	Bacteria; Candidatus Wolfebacteria.	0.294658	0.164797	0.189222	0.351323	0.316351	0.31243	0.214343	0.156876	0.222881	0.25402	0.231217	0.2919	96	26	230	352	0.272727	0.073864	0.653409	47.3
GCA_002255415.1_ASM225541v1_genomic	NCAH01000139	Parcubacteria group bacterium 20-58-5 (mine drainage metagenome)	Bacteria; unclassified Parcubacteria group.	0.249679	0.129944	0.231061	0.389317	0.278955	0.293657	0.253852	0.173536	0.119607	0.136171	0.404725	0.339497	20	17	34	71	0.28169	0.239437	0.478873	57.5
GCA_001303205.1_ASM130320v1_genomic	LJNR01000157	Nitrospira bacterium SG8_3 (sediment metagenome)	Bacteria; Nitrospirae.	0.276956	0.156549	0.205971	0.360523	0.299706	0.309122	0.211262	0.179909	0.185604	0.233944	0.289067	0.291384	537	470	597	1604	0.334788	0.293017	0.372195	50
GCA_900104965.1_IMG-taxon_2634166904_annotated_assembly_genomic	LT629757	Marmoricola scoriae	Bacteria; Actinobacteria; Propionibacteriales; Nocardioidaceae; Marmoricola.	0.154039	0.106473	0.291849	0.447639	0.22544	0.277889	0.283688	0.212983	0.013443	0.016279	0.57279	0.397487	2505	505	30	3040	0.824013	0.166118	0.009868	73.5
GCA_001776195.1_ASM177619v1_genomic	MEZY01000001	Candidatus Berkelbacteria bacterium RIFOXYA2_FULL_43_10 (subsurface metagenome)	Bacteria; Candidatus Berkelbacteria.	0.330293	0.165467	0.159397	0.344843	0.344217	0.299487	0.204456	0.15184	0.277693	0.274407	0.208962	0.238923	41	60	96	197	0.208122	0.304569	0.48731	43.3
GCA_000012265.1_ASM1226v1_genomic	CP000076	Pseudomonas protegens Pf-5	Bacteria; Proteobacteria; Gammaproteobacteria; Pseudomonadales; Pseudomonadaceae; Pseudomonas.	0.209541	0.128585	0.292572	0.369301	0.266988	0.296085	0.234371	0.202555	0.071852	0.097699	0.459979	0.37047	2743	540	1041	4324	0.634366	0.124884	0.240749	63.3
GCA_900141665.1_IMG-taxon_2700988704_annotated_assembly_genomic	FQYI01000029	Cruoricaptor ignavus	Bacteria; Bacteroidetes; Flavobacteriia; Flavobacteriales; Flavobacteriaceae; Cruoricaptor.	0.315288	0.171566	0.185264	0.327882	0.347966	0.300188	0.201702	0.150144	0.22072	0.248591	0.256981	0.273708	396	204	1006	1606	0.246575	0.127024	0.626401	45.15
GCA_002705755.1_ASM270575v1_genomic	PDVO01000001	Microbacterium esteraromaticum	Bacteria; Actinobacteria; Micrococcales; Microbacteriaceae; Microbacterium.	0.187226	0.115746	0.268296	0.428732	0.236242	0.287889	0.277626	0.198243	0.047238	0.061333	0.507682	0.383747	1805	196	125	2126	0.849012	0.092192	0.058796	68
GCA_001647675.1_ASM164767v1_genomic	CP015594	Acinetobacter sp. NCu2D-2	Bacteria; Proteobacteria; Gammaproteobacteria; Pseudomonadales; Moraxellaceae; Acinetobacter.	0.266857	0.19042	0.20616	0.336562	0.320107	0.305219	0.218404	0.15627	0.292349	0.372879	0.162695	0.172077	238	135	1677	2050	0.116098	0.065854	0.818049	40.8
GCA_001808815.1_ASM180881v1_genomic	KV794630	Streptococcus sp. HMSC076D11	Bacteria; Firmicutes; Bacilli; Lactobacillales; Streptococcaceae; Streptococcus.	0.314502	0.198395	0.162804	0.324298	0.343999	0.31492	0.201724	0.139358	0.331251	0.411921	0.122328	0.134501	226	285	1085	1596	0.141604	0.178571	0.679825	39.9
GCA_900215515.1_IMG-taxon_2728369220_annotated_assembly_genomic	OBEI01000017	Persephonella hydrogeniphila	Bacteria; Aquificae; Aquificales; Hydrogenothermaceae; Persephonella.	0.352549	0.175176	0.146161	0.326114	0.359034	0.323576	0.181074	0.136316	0.393319	0.329392	0.12437	0.152919	431	300	891	1622	0.265721	0.184957	0.549322	35.1
GCA_002778835.1_ASM277883v1_genomic	PEZA01000062	Methylobacterium sp. CG09_land_8_20_14_0_10_71_15 (groundwater metagenome)	Bacteria; Proteobacteria; Alphaproteobacteria; Rhizobiales; Methylobacteriaceae; Methylobacterium.	0.176074	0.111918	0.285882	0.426126	0.224143	0.279072	0.283333	0.213454	0.022911	0.039653	0.550965	0.386476	2227	490	157	2874	0.774878	0.170494	0.054628	68.9
GCA_002169445.1_ASM216944v1_genomic	NHKR01000004	Pelagibacteraceae bacterium TMED246 (marine metagenome)	Bacteria; Proteobacteria; Alphaproteobacteria; Pelagibacterales; Pelagibacteraceae.	0.391552	0.219251	0.107792	0.281405	0.371158	0.317499	0.178203	0.133188	0.420037	0.393203	0.083053	0.103597	60	41	271	372	0.16129	0.110215	0.728495	28.6
GCA_001423405.1_Leaf123_genomic	LMNS01000001	Methylobacterium sp. Leaf123	Bacteria; Proteobacteria; Alphaproteobacteria; Rhizobiales; Methylobacteriaceae; Methylobacterium.	0.185184	0.115417	0.280559	0.41884	0.229163	0.280446	0.282867	0.207525	0.03718	0.066961	0.51473	0.381126	2366	426	423	3215	0.735925	0.132504	0.131571	68.9
GCA_900156705.1_IMG-taxon_2681813520_annotated_assembly_genomic	FTOK01000033	Salimicrobium salexigens	Bacteria; Firmicutes; Bacilli; Bacillales; Bacillaceae; Salimicrobium.	0.285458	0.153911	0.196964	0.363667	0.330833	0.305517	0.206439	0.157211	0.233182	0.253336	0.245693	0.26779	740	331	1111	2182	0.339138	0.151696	0.509166	46.8
GCA_000765685.1_ASM76568v1_genomic	JROY01000022	Helicobacter sp. MIT 03-1616	Bacteria; Proteobacteria; Epsilonproteobacteria; Campylobacterales; Helicobacteraceae; Helicobacter.	0.325134	0.176668	0.181238	0.31696	0.335795	0.3159	0.187107	0.161197	0.268464	0.357988	0.172811	0.200738	152	307	563	1022	0.148728	0.300391	0.550881	37.6
GCA_001915105.1_ASM191510v1_genomic	MNDV01000204	Alphaproteobacteria bacterium 13_2_20CM_2_64_7 (soil metagenome)	Bacteria; Proteobacteria; Alphaproteobacteria.	0.20663	0.129926	0.263181	0.400263	0.245623	0.293027	0.262199	0.19915	0.075328	0.112202	0.448817	0.363653	1826	604	431	2861	0.638238	0.211115	0.150647	63.8
GCA_001819135.1_ASM181913v1_genomic	MHLU01000001	Candidatus Lloydbacteria bacterium RIFOXYC12_FULL_46_25 (subsurface metagenome)	Bacteria; Candidatus Lloydbacteria.	0.283477	0.138652	0.212032	0.365839	0.322585	0.298148	0.220784	0.158483	0.247133	0.289074	0.233313	0.23048	16	40	99	155	0.103226	0.258065	0.63871	45.6
GCA_002169105.1_ASM216910v1_genomic	NHJX01000003	Gammaproteobacteria bacterium TMED226 (marine metagenome)	Bacteria; Proteobacteria; Gammaproteobacteria.	0.35443	0.208487	0.126733	0.31035	0.347724	0.314839	0.198395	0.139422	0.380517	0.404562	0.09562	0.116347	98	86	339	523	0.18738	0.164436	0.648184	32.8
GCA_001647535.1_ASM164753v1_genomic	LSZI01000001	Acinetobacter sp. SFA	Bacteria; Proteobacteria; Gammaproteobacteria; Pseudomonadales; Moraxellaceae; Acinetobacter.	0.262012	0.172887	0.22601	0.33909	0.315604	0.307386	0.219175	0.157835	0.237504	0.338886	0.195339	0.228272	303	190	1533	2026	0.149556	0.093781	0.756663	40.8
GCA_000807415.4_ASM80741v4_genomic	CP012162	Enterobacter cloacae complex sp. 35734	Bacteria; Proteobacteria; Gammaproteobacteria; Enterobacterales; Enterobacteriaceae; Enterobacter; Enterobacter cloacae complex.	0.243696	0.137786	0.260896	0.357622	0.28412	0.300119	0.232191	0.18357	0.121525	0.188169	0.343317	0.34699	1235	384	2077	3696	0.334145	0.103896	0.561959	55.8
GCA_003014535.1_ASM301453v1_genomic	PYGD01000001	Taibaiella chishuiensis	Bacteria; Bacteroidetes; Chitinophagia; Chitinophagales; Chitinophagaceae; Taibaiella.	0.285764	0.157626	0.224727	0.331882	0.318964	0.29681	0.216657	0.16757	0.178963	0.215413	0.336914	0.26871	548	449	1909	2906	0.188575	0.154508	0.656917	50.1
GCA_001823425.1_ASM182342v1_genomic	MHUL01000001	Candidatus Wildermuthbacteria bacterium RIFCSPLOWO2_02_FULL_47_9c (subsurface metagenome)	Bacteria; Candidatus Wildermuthbacteria.	0.272314	0.159061	0.210195	0.35843	0.320131	0.299212	0.211407	0.16925	0.235562	0.224019	0.245352	0.295067	55	58	104	217	0.253456	0.267281	0.479263	48.5
GCA_000766865.1_ASM76686v1_genomic	JNFA01000001	Listeria booriae	Bacteria; Firmicutes; Bacilli; Bacillales; Listeriaceae; Listeria.	0.289661	0.181885	0.173037	0.355417	0.319497	0.318613	0.213876	0.148014	0.279621	0.299324	0.189128	0.231927	352	257	1258	1867	0.188538	0.137654	0.673808	41.9
GCA_900103095.1_IMG-taxon_2600255289_annotated_assembly_genomic	FMWV01000021	Klebsiella sp. NFIX16	Bacteria; Proteobacteria; Gammaproteobacteria; Enterobacterales; Enterobacteriaceae; Klebsiella.	0.233108	0.136943	0.272307	0.357642	0.272301	0.303639	0.234685	0.189374	0.099194	0.1678	0.368474	0.364532	1473	445	2407	4325	0.340578	0.10289	0.556532	57
GCA_002254605.1_ASM225460v1_genomic	NKPV01000096	Armatimonadetes bacterium JP3_11 (hot springs metagenome)	Bacteria; Armatimonadetes.	0.212925	0.136427	0.280014	0.370634	0.278041	0.294266	0.233526	0.194167	0.135772	0.144117	0.363012	0.357099	336	274	385	995	0.337688	0.275377	0.386935	59.4
GCA_001704375.1_ASM170437v1_genomic	LZEJ01000001	Alishewanella sp. HH-ZS	Bacteria; Proteobacteria; Gammaproteobacteria; Alteromonadales; Alteromonadaceae; Alishewanella.	0.236778	0.160515	0.255748	0.346959	0.2947	0.301667	0.225797	0.177836	0.181055	0.260867	0.255478	0.3026	561	389	1419	2369	0.236809	0.164204	0.598987	50.9
GCA_002072815.1_ASM207281v1_genomic	CP012331	Alcanivorax xenomutans	Bacteria; Proteobacteria; Gammaproteobacteria; Oceanospirillales; Alcanivoracaceae; Alcanivorax.	0.20281	0.134394	0.276406	0.386391	0.269469	0.292474	0.234019	0.204039	0.087954	0.141084	0.402177	0.368785	1739	406	758	2903	0.599035	0.139855	0.261109	61.4
GCA_000517305.1_ASM51730v1_genomic	CP007039	Pseudomonas cichorii JBC1	Bacteria; Proteobacteria; Gammaproteobacteria; Pseudomonadales; Pseudomonadaceae; Pseudomonas.	0.224651	0.134625	0.272385	0.36834	0.275391	0.297836	0.232811	0.193962	0.108056	0.172654	0.387685	0.331605	2123	347	926	3396	0.625147	0.102179	0.272674	58.3
GCA_001777825.1_ASM177782v1_genomic	MFFB01000001	Candidatus Doudnabacteria bacterium RIFCSPLOWO2_01_FULL_44_21 (subsurface metagenome)	Bacteria; Candidatus Doudnabacteria.	0.302942	0.177011	0.17906	0.340987	0.33227	0.309212	0.20891	0.149608	0.26234	0.278963	0.223429	0.235254	41	47	142	230	0.178261	0.204348	0.617391	43.7
GCA_000160215.1_ASM16021v1_genomic	GG696798	Staphylococcus caprae M23864:W1	Bacteria; Firmicutes; Bacilli; Bacillales; Staphylococcaceae; Staphylococcus.	0.329279	0.196702	0.15052	0.323498	0.365073	0.309947	0.190114	0.134866	0.371842	0.387564	0.123213	0.117381	197	263	1314	1774	0.111048	0.148253	0.740699	33.5
GCA_001916225.1_ASM191622v1_genomic	MNSA01000019	Clostridium sp. CAG:62_40_43 (human gut metagenome)	Bacteria; Firmicutes; Clostridia; Clostridiales; Clostridiaceae; Clostridium.	0.302832	0.176778	0.159176	0.361215	0.340952	0.304482	0.197209	0.157357	0.270886	0.332402	0.154379	0.242332	189	229	686	1104	0.171196	0.207428	0.621377	35.9
GCA_002693455.1_ASM269345v1_genomic	NZQC01000082	Citromicrobium sp. (marine metagenome)	Bacteria; Proteobacteria; Alphaproteobacteria; Sphingomonadales; Sphingomonadaceae; Citromicrobium.	0.207238	0.116965	0.264567	0.411231	0.259175	0.278659	0.257376	0.204897	0.067846	0.099959	0.446207	0.383996	1281	581	332	2194	0.583865	0.264813	0.151322	64.8
GCA_002169355.1_ASM216935v1_genomic	NHLK01000002	Flavobacteriaceae bacterium TMED265 (marine metagenome)	Bacteria; Bacteroidetes; Flavobacteriia; Flavobacteriales; Flavobacteriaceae.	0.314977	0.199484	0.160962	0.324577	0.347625	0.307033	0.198237	0.147806	0.33082	0.346885	0.170061	0.147238	93	109	417	619	0.150242	0.17609	0.673667	37.2
GCA_002869975.1_ASM286997v1_genomic	PKFU01000001	Lelliottia sp. F159	Bacteria; Proteobacteria; Gammaproteobacteria; Enterobacterales; Enterobacteriaceae; Lelliottia.	0.243821	0.141101	0.259522	0.355556	0.282975	0.303988	0.231045	0.181992	0.130154	0.201177	0.330876	0.337793	1149	319	2214	3682	0.312059	0.086638	0.601304	54.885
GCA_002733215.1_ASM273321v1_genomic	NVUY01000037	Sulfurovum sp. (marine metagenome)	Bacteria; Proteobacteria; Epsilonproteobacteria; Sulfurovum.	0.318349	0.177732	0.167561	0.336358	0.338678	0.315738	0.204065	0.141531	0.30757	0.335384	0.175879	0.181135	244	352	945	1541	0.158339	0.228423	0.613238	37.8
GCA_001643775.1_ASM164377v1_genomic	CP011402	Denitrobacterium detoxificans	Bacteria; Actinobacteria; Coriobacteriia; Eggerthellales; Eggerthellaceae; Denitrobacterium.	0.234951	0.140505	0.226723	0.397821	0.282741	0.293631	0.23985	0.183778	0.074676	0.170261	0.43355	0.321512	51	578	370	999	0.051051	0.578579	0.37037	59.4
GCA_000008585.1_ASM858v1_genomic	AE000516	Mycobacterium tuberculosis CDC1551	Bacteria; Actinobacteria; Corynebacteriales; Mycobacteriaceae; Mycobacterium; Mycobacterium tuberculosis complex.	0.191425	0.130154	0.249745	0.428676	0.228052	0.274008	0.282509	0.215436	0.086697	0.110986	0.431038	0.371269	1038	580	292	1910	0.543455	0.303665	0.15288	65.6
GCA_002784865.1_ASM278486v1_genomic	PFMB01000024	Candidatus Levybacteria bacterium CG_4_10_14_0_8_um_filter_35_23 (groundwater metagenome)	Bacteria; Candidatus Levybacteria.	0.357682	0.182193	0.139764	0.320361	0.347602	0.311767	0.197181	0.143451	0.381474	0.341154	0.126051	0.15132	54	74	221	349	0.154728	0.212034	0.633238	35
GCA_001567305.1_ASM156730v1_genomic	JYPD01000001	candidate division WS6 bacterium OLB21 (bioreactor metagenome)	Bacteria; Candidatus Dojkabacteria.	0.331969	0.176146	0.167684	0.324201	0.338569	0.310663	0.203299	0.14747	0.343765	0.332051	0.176802	0.147382	119	137	313	569	0.209139	0.240773	0.550088	38.5
GCA_001422485.1_Leaf283_genomic	LMNF01000001	Agreia sp. Leaf283	Bacteria; Actinobacteria; Micrococcales; Microbacteriaceae; Agreia.	0.197678	0.1225	0.26027	0.419551	0.237185	0.293773	0.277838	0.191207	0.052785	0.06022	0.531989	0.355008	1201	637	197	2035	0.590172	0.313022	0.096806	66.4107
GCA_900109985.1_IMG-taxon_2642422545_annotated_assembly_genomic	FOCA01000052	Candidatus Frackibacter sp. WG12	Bacteria; Firmicutes; Clostridia; Halanaerobiales; Halobacteroidaceae; Candidatus Frackibacter.	0.33109	0.196025	0.122369	0.350516	0.357086	0.316164	0.17829	0.148461	0.365135	0.399956	0.074708	0.160201	231	478	1469	2178	0.106061	0.219467	0.674472	33.5
GCA_000265365.1_ASM26536v1_genomic	CP003274	Alistipes finegoldii DSM 17242	Bacteria; Bacteroidetes; Bacteroidia; Bacteroidales; Rikenellaceae; Alistipes.	0.254077	0.157849	0.229616	0.358458	0.302334	0.287603	0.229261	0.180803	0.109658	0.120185	0.432003	0.338153	494	411	898	1803	0.273988	0.227953	0.498059	57.3
GCA_001635105.1_ASM163510v1_genomic	LWFT01000001	Oleiphilus sp. HI0079	Bacteria; Proteobacteria; Gammaproteobacteria; Oceanospirillales; Oleiphilaceae; Oleiphilus.	0.258921	0.166311	0.205284	0.369483	0.30663	0.301155	0.221537	0.170667	0.215625	0.303934	0.233175	0.247266	260	492	811	1563	0.166347	0.314779	0.518874	44.4
GCA_001781375.1_ASM178137v1_genomic	MFLO01000001	Candidatus Kaiserbacteria bacterium RIFCSPHIGHO2_12_45_16 (subsurface metagenome)	Bacteria; Candidatus Kaiserbacteria.	0.284672	0.141494	0.20713	0.366705	0.32294	0.296133	0.22479	0.156137	0.261889	0.30811	0.232533	0.197446	2	36	109	147	0.013605	0.244898	0.741497	44.9
GCA_000212355.1_ASM21235v1_genomic	CP002528	Dokdonia sp. 4H-3-7-5	Bacteria; Bacteroidetes; Flavobacteriia; Flavobacteriales; Flavobacteriaceae; Dokdonia.	0.321411	0.176522	0.165785	0.336283	0.340353	0.303086	0.20921	0.147351	0.340431	0.369892	0.138665	0.151012	150	469	1491	2110	0.07109	0.222275	0.706635	37.4
GCA_001720465.1_ASM172046v1_genomic	CP017113	Porphyrobacter sp. LM 6	Bacteria; Proteobacteria; Alphaproteobacteria; Sphingomonadales; Erythrobacteraceae; Porphyrobacter.	0.208015	0.11817	0.26096	0.412854	0.248218	0.280489	0.268345	0.202948	0.07127	0.117725	0.445405	0.3656	1325	404	492	2221	0.596578	0.1819	0.221522	64.3
GCA_000433415.1_MGS448_genomic	FR890376	Clostridium sp. CAG:448	Bacteria; Firmicutes; Clostridia; Clostridiales; Clostridiaceae; Clostridium; environmental samples.	0.257129	0.167144	0.212628	0.3631	0.29685	0.291617	0.228318	0.183212	0.157179	0.228424	0.315737	0.298665	768	102	619	1489	0.515782	0.068502	0.415715	35.9
GCA_002968895.1_ASM296889v1_genomic	PCZT01000001	Paenibacillus sp. AR247	Bacteria; Firmicutes; Bacilli; Bacillales; Paenibacillaceae; Paenibacillus.	0.263753	0.158632	0.227255	0.35036	0.300461	0.306221	0.217707	0.175607	0.145813	0.187947	0.318754	0.347479	1106	745	1951	3802	0.2909	0.195949	0.513151	47.05
GCA_001816815.1_ASM181681v1_genomic	MHCY01000001	Candidatus Woykebacteria bacterium RIFCSPHIGHO2_12_FULL_43_10 (subsurface metagenome)	Bacteria; Candidatus Woykebacteria.	0.309912	0.160603	0.181924	0.347561	0.322309	0.309308	0.206656	0.161893	0.271035	0.321477	0.203245	0.204368	21	55	80	156	0.134615	0.352564	0.512821	42.5
GCA_000325625.1_ASM32562v1_genomic	ANIU01000001	Rhodococcus wratislaviensis IFP 2016	Bacteria; Actinobacteria; Corynebacteriales; Nocardiaceae; Rhodococcus.	0.18839	0.125353	0.264625	0.421633	0.234633	0.283534	0.280401	0.201434	0.071645	0.071499	0.488402	0.368454	3677	1051	407	5135	0.716066	0.204674	0.07926	67.3
GCA_002894125.1_ASM289412v1_genomic	NBMX01000001	Gardnerella sp. DNF01162	Bacteria; Actinobacteria; Bifidobacteriales; Bifidobacteriaceae; Gardnerella.	0.275291	0.178649	0.183843	0.362217	0.311571	0.286418	0.237539	0.164472	0.24395	0.409674	0.155754	0.190622	253	218	575	1046	0.241874	0.208413	0.549713	42.2
GCA_001526585.1_ASM152658v1_genomic	ASYA01000001	Agrobacterium sp. LY4	Bacteria; Proteobacteria; Alphaproteobacteria; Rhizobiales; Rhizobiaceae; Rhizobium/Agrobacterium group; Agrobacterium.	0.227986	0.134863	0.247887	0.389264	0.256263	0.299821	0.258722	0.185194	0.087875	0.16221	0.420608	0.329307	2482	416	925	3823	0.649228	0.108815	0.241957	58.9
GCA_001779275.1_ASM177927v1_genomic	MFJP01000001	Candidatus Gottesmanbacteria bacterium RIFCSPHIGHO2_12_FULL_40_13 (subsurface metagenome)	Bacteria; Candidatus Gottesmanbacteria.	0.334249	0.178274	0.164682	0.322796	0.334623	0.308748	0.202583	0.154035	0.298989	0.321954	0.192076	0.186992	79	23	160	262	0.301527	0.087786	0.610687	39.5
GCA_001783935.1_ASM178393v1_genomic	MFOI01000001	Candidatus Levybacteria bacterium RIFCSPHIGHO2_12_FULL_39_39 (subsurface metagenome)	Bacteria; Candidatus Levybacteria.	0.333306	0.168157	0.159749	0.338787	0.329741	0.309648	0.205704	0.154907	0.3304	0.315769	0.156432	0.197399	19	35	95	149	0.127517	0.234899	0.637584	39
GCA_002737755.1_ASM273775v1_genomic	PEGH01000001	Caulobacter sp. BP25	Bacteria; Proteobacteria; Alphaproteobacteria; Caulobacterales; Caulobacteraceae; Caulobacter.	0.201115	0.123542	0.260632	0.414711	0.247963	0.278187	0.276137	0.197713	0.044829	0.080579	0.495969	0.378624	1316	959	587	2862	0.459818	0.33508	0.205101	67.8
GCA_001798425.1_ASM179842v1_genomic	MGSH01000001	Deltaproteobacteria bacterium RIFCSPLOWO2_02_FULL_55_12 (subsurface metagenome)	Bacteria; Proteobacteria; Deltaproteobacteria.	0.295922	0.139786	0.186298	0.377994	0.283411	0.307306	0.225977	0.183312	0.14363	0.119525	0.396233	0.340626	445	220	375	1040	0.427885	0.211538	0.360577	55.3
GCA_001188205.1_ASM118820v1_genomic	LBLS01000043	Vibrio sp. VPAP30	Bacteria; Proteobacteria; Gammaproteobacteria; Vibrionales; Vibrionaceae; Vibrio.	0.26757	0.174535	0.211761	0.346135	0.313746	0.306697	0.218527	0.16103	0.252737	0.317073	0.2203	0.209891	473	855	2348	3676	0.128672	0.23259	0.638738	44.5
GCA_001777935.1_ASM177793v1_genomic	MFFL01000001	Candidatus Edwardsbacteria bacterium GWE2_54_12 (subsurface metagenome)	Bacteria; Candidatus Edwardsbacteria.	0.278277	0.142971	0.224866	0.353887	0.307665	0.301692	0.215668	0.174963	0.112523	0.108188	0.402844	0.376444	279	148	346	773	0.360931	0.191462	0.447607	54.2
GCA_001278365.1_ASM127836v1_genomic	KQ440284	Microbacterium chocolatum	Bacteria; Actinobacteria; Micrococcales; Microbacteriaceae; Microbacterium.	0.172892	0.113777	0.273429	0.439901	0.22576	0.287229	0.286671	0.20034	0.040411	0.053647	0.536248	0.369694	1666	171	77	1914	0.870428	0.089342	0.04023	70
GCA_000733325.1_ASM73332v1_genomic	JPHT01000001	Frankia sp. Allo2	Bacteria; Actinobacteria; Frankiales; Frankiaceae; Frankia.	0.164672	0.111504	0.292119	0.431705	0.211402	0.269436	0.29622	0.222681	0.051386	0.0744	0.479023	0.395348	2332	479	199	3010	0.774751	0.159136	0.066113	70.85
GCA_002176905.1_ASM217690v1_genomic	MSYE01000001	bacterium F11	Bacteria.	0.281516	0.185229	0.202628	0.330628	0.313666	0.305455	0.216582	0.164298	0.251046	0.316348	0.208302	0.224304	95	49	201	345	0.275362	0.142029	0.582609	44.5
GCA_000276605.1_Acidovorax.strCF316_v1.0_genomic	AKJX01000001	Acidovorax sp. CF316	Bacteria; Proteobacteria; Betaproteobacteria; Burkholderiales; Comamonadaceae; Acidovorax.	0.195629	0.115592	0.288355	0.400424	0.243319	0.285831	0.269566	0.201284	0.045964	0.05983	0.491523	0.402682	3120	553	517	4190	0.74463	0.131981	0.123389	65
GCA_000204035.1_ASM20403v1_genomic	GL883082	Brevundimonas diminuta ATCC 11568	Bacteria; Proteobacteria; Alphaproteobacteria; Caulobacterales; Caulobacteraceae; Brevundimonas.	0.193235	0.121987	0.2663	0.418478	0.246785	0.279324	0.273816	0.200077	0.04938	0.080494	0.488118	0.382009	1348	321	386	2055	0.655961	0.156204	0.187835	67.4
GCA_900115375.1_IMG-taxon_2687453681_annotated_assembly_genomic	FOWG01000041	Variovorax sp. PDC80	Bacteria; Proteobacteria; Betaproteobacteria; Burkholderiales; Comamonadaceae; Variovorax.	0.190315	0.116032	0.288171	0.405482	0.235945	0.283044	0.273139	0.207872	0.030257	0.038873	0.513509	0.417361	5497	819	428	6744	0.815095	0.121441	0.063464	66.9
GCA_000364445.1_ASM36444v1_genomic	ANPA01000029	Methylobacterium mesophilicum SR1.6/6	Bacteria; Proteobacteria; Alphaproteobacteria; Rhizobiales; Methylobacteriaceae; Methylobacterium.	0.180837	0.116182	0.283731	0.41925	0.223042	0.278184	0.286899	0.211878	0.041534	0.063291	0.500741	0.394397	4014	755	391	5160	0.777907	0.146318	0.075775	69.1
GCA_001306145.1_ASM130614v1_genomic	LGKO01000002	Thermanaerothrix daxensis	Bacteria; Chloroflexi; Anaerolineae; Anaerolineales; Anaerolineaceae; Thermanaerothrix.	0.216466	0.147306	0.262715	0.373514	0.267976	0.309681	0.231922	0.190421	0.147537	0.226558	0.315578	0.310327	365	197	290	852	0.428404	0.231221	0.340376	56
GCA_001782125.1_ASM178212v1_genomic	MFNR01000001	Candidatus Levybacteria bacterium RIFCSPHIGHO2_01_FULL_40_15b (subsurface metagenome)	Bacteria; Candidatus Levybacteria.	0.314813	0.166705	0.171998	0.346484	0.336125	0.30199	0.209624	0.152261	0.33366	0.316661	0.163031	0.18667	26	42	83	151	0.172185	0.278146	0.549669	39.5
GCA_900107165.1_IMG-taxon_2675903041_annotated_assembly_genomic	FNOY01000156	Nitrosomonas halophila	Bacteria; Proteobacteria; Betaproteobacteria; Nitrosomonadales; Nitrosomonadaceae; Nitrosomonas.	0.24257	0.157353	0.24958	0.350497	0.285114	0.300383	0.232103	0.182401	0.170849	0.228465	0.29788	0.302807	1072	427	699	2198	0.487716	0.194268	0.318016	52.8
GCA_002940705.1_ASM294070v1_genomic	KZ671964	Streptomyces sp. 46	Bacteria; Actinobacteria; Streptomycetales; Streptomycetaceae; Streptomyces.	0.170206	0.113532	0.286556	0.429706	0.233647	0.267313	0.286977	0.212063	0.034405	0.035277	0.53531	0.395007	4136	980	281	5397	0.766352	0.181582	0.052066	71.8
GCA_002412355.1_ASM241235v1_genomic	NOZT01000081	Acinetobacter sp. YT-02	Bacteria; Proteobacteria; Gammaproteobacteria; Pseudomonadales; Moraxellaceae; Acinetobacter.	0.260419	0.195865	0.205253	0.338463	0.320141	0.304638	0.217823	0.157399	0.28317	0.350894	0.172545	0.193391	279	185	1621	2085	0.133813	0.088729	0.777458	40.8
GCA_002911525.1_ASM291152v1_genomic	PGRY01000001	Pseudomonas sp. WP001	Bacteria; Proteobacteria; Gammaproteobacteria; Pseudomonadales; Pseudomonadaceae; Pseudomonas.	0.220111	0.1405	0.271387	0.368002	0.267985	0.295925	0.238462	0.197628	0.098026	0.129744	0.418847	0.353384	2017	424	1218	3659	0.551244	0.115879	0.332878	60.7
GCA_000757425.2_Tmorbiroseiassem5_genomic	CM003276	Tatumella morbirosei	Bacteria; Proteobacteria; Gammaproteobacteria; Enterobacterales; Erwiniaceae; Tatumella.	0.245519	0.158325	0.249992	0.346164	0.279558	0.302908	0.232609	0.184925	0.190459	0.285024	0.239319	0.285197	1023	259	1601	2883	0.354839	0.089837	0.555324	49.9981
GCA_002899675.1_ASM289967v1_genomic	PKUU01000001	Clostridium sp. chh4-2	Bacteria; Firmicutes; Clostridia; Clostridiales; Clostridiaceae; Clostridium.	0.303788	0.175471	0.173112	0.34763	0.32129	0.312636	0.201636	0.164438	0.222438	0.256847	0.235563	0.285152	813	795	1972	3580	0.227095	0.222067	0.550838	35.9
GCA_000008525.1_ASM852v1_genomic	AE000511	Helicobacter pylori 26695	Bacteria; Proteobacteria; Epsilonproteobacteria; Campylobacterales; Helicobacteraceae; Helicobacter.	0.341215	0.214146	0.145813	0.298826	0.363117	0.31292	0.176454	0.147519	0.263882	0.31806	0.216172	0.201887	384	225	761	1370	0.280292	0.164234	0.555474	38.9
GCA_001583505.1_ASM158350v1_genomic	LSYU01000001	Marichromatium gracile	Bacteria; Proteobacteria; Gammaproteobacteria; Chromatiales; Chromatiaceae; Marichromatium.	0.178192	0.111638	0.303836	0.406335	0.247068	0.291318	0.249111	0.212503	0.02982	0.065296	0.521755	0.38313	1824	245	122	2191	0.832497	0.111821	0.055682	68.45
GCA_000505065.1_RAAC_OD1_1.0_genomic	AWSN01000001	Parcubacteria bacterium RAAC4_OD1_1 (sediment metagenome)	Bacteria; Candidatus Parcubacteria.	0.368069	0.192723	0.126833	0.312375	0.363819	0.312165	0.184909	0.139107	0.392394	0.412765	0.079027	0.115804	14	42	218	274	0.051095	0.153285	0.79562	31.2
GCA_001773545.1_ASM177354v1_genomic	MEWZ01000001	Candidatus Adlerbacteria bacterium RIFCSPLOWO2_01_FULL_54_21b (subsurface metagenome)	Bacteria; Candidatus Adlerbacteria.	0.257565	0.137754	0.224493	0.380189	0.309142	0.289291	0.230581	0.170987	0.170906	0.179827	0.340305	0.308961	21	47	97	165	0.127273	0.284848	0.587879	53.9
GCA_001794525.1_ASM179452v1_genomic	MGJZ01000001	Candidatus Yanofskybacteria bacterium RIFCSPHIGHO2_02_FULL_50_12 (subsurface metagenome)	Bacteria; Candidatus Yanofskybacteria.	0.286032	0.149713	0.20919	0.355065	0.324148	0.302523	0.217211	0.156092	0.198205	0.217343	0.317504	0.266974	20	34	75	129	0.155039	0.263566	0.581395	49.2
GCA_002300485.1_ASM230048v1_genomic	NSGZ01000001	Streptomyces sp. Ag82_O1-15	Bacteria; Actinobacteria; Streptomycetales; Streptomycetaceae; Streptomyces.	0.175488	0.116141	0.284678	0.423693	0.232535	0.265915	0.291089	0.210462	0.04539	0.04691	0.525806	0.381895	5235	1312	414	6961	0.752047	0.188479	0.059474	71.8
GCA_002882875.1_MPBD4-3_genomic	POEA01000100	Pseudomonas sp. MPBD4-3	Bacteria; Proteobacteria; Gammaproteobacteria; Pseudomonadales; Pseudomonadaceae; Pseudomonas.	0.217582	0.140583	0.271672	0.370163	0.268016	0.299147	0.236667	0.19617	0.092109	0.115548	0.434606	0.357737	2952	624	1495	5071	0.582134	0.123053	0.294814	60.7
GCA_002457415.1_ASM245741v1_genomic	NTKY01000001	Sphingomonadaceae bacterium MED-G03 (marine metagenome)	Bacteria; Proteobacteria; Alphaproteobacteria; Sphingomonadales; Sphingomonadaceae.	0.203937	0.116651	0.272221	0.407191	0.24548	0.28037	0.266684	0.207465	0.054951	0.099259	0.458193	0.387596	1643	258	329	2230	0.736771	0.115695	0.147534	66.3
GCA_001816715.1_ASM181671v1_genomic	MHCS01000001	Candidatus Woykebacteria bacterium RBG_16_43_9 (subsurface metagenome)	Bacteria; Candidatus Woykebacteria.	0.318254	0.153021	0.173493	0.355232	0.332173	0.297061	0.211035	0.159715	0.314147	0.295619	0.190579	0.199624	40	51	113	204	0.196078	0.25	0.553922	42
GCA_001303245.1_ASM130324v1_genomic	LJNS01000094	Gammaproteobacteria bacterium SG8_30 (sediment metagenome)	Bacteria; Proteobacteria; Gammaproteobacteria.	0.187504	0.122503	0.279424	0.410569	0.2471	0.290897	0.248558	0.213445	0.044067	0.053287	0.496523	0.406123	780	162	53	995	0.78392	0.162814	0.053266	68.7
GCA_001276615.1_ASM127661v1_genomic	JXSO01001111	Achromatium sp. WMS3	Bacteria; Proteobacteria; Gammaproteobacteria; Thiotrichales; Thiotrichaceae; Achromatium.	0.284002	0.185699	0.205142	0.325156	0.306727	0.308396	0.220418	0.164459	0.335521	0.372738	0.155971	0.13577	129	174	437	740	0.174324	0.235135	0.590541	39.1
GCA_002780305.1_ASM278030v1_genomic	PEVD01000047	Candidatus Shapirobacteria bacterium CG03_land_8_20_14_0_80_40_19 (groundwater metagenome)	Bacteria; Candidatus Shapirobacteria.	0.321403	0.19092	0.158455	0.329222	0.338118	0.308865	0.196752	0.156265	0.283129	0.308717	0.1873	0.220866	68	39	184	291	0.233677	0.134021	0.632302	39.7
GCA_002261125.1_ASM226112v1_genomic	NMPS01000032	Siphonobacter sp. BAB-5385	Bacteria; Bacteroidetes; Cytophagia; Cytophagales; Cytophagaceae; Siphonobacter.	0.263905	0.17285	0.232802	0.330442	0.317643	0.295007	0.222228	0.165121	0.187485	0.248464	0.282592	0.28146	410	676	1726	2812	0.145804	0.240398	0.613798	47.7
GCA_900109345.1_IMG-taxon_2622736438_annotated_assembly_genomic	FNZN01000026	Maribacter orientalis	Bacteria; Bacteroidetes; Flavobacteriia; Flavobacteriales; Flavobacteriaceae; Maribacter.	0.333339	0.210626	0.137267	0.318768	0.348366	0.309439	0.199689	0.142506	0.337068	0.381155	0.134446	0.14733	251	565	1985	2801	0.089611	0.201714	0.708675	35.1
GCA_000588595.1_ASM58859v1_genomic	JFXD01000001	Acinetobacter sp. 1281984	Bacteria; Proteobacteria; Gammaproteobacteria; Pseudomonadales; Moraxellaceae; Acinetobacter; Acinetobacter calcoaceticus/baumannii complex.	0.273024	0.195934	0.19799	0.333052	0.317899	0.30648	0.218745	0.156875	0.304789	0.393345	0.146816	0.15505	324	303	2179	2806	0.115467	0.107983	0.77655	40.8
GCA_001783695.1_ASM178369v1_genomic	MFNE01000001	Candidatus Lambdaproteobacteria bacterium RIFOXYD2_FULL_50_16 (subsurface metagenome)	Bacteria; Proteobacteria; Candidatus Lambdaproteobacteria.	0.253543	0.177319	0.210913	0.358225	0.307993	0.303998	0.213309	0.174693	0.197473	0.229947	0.305873	0.266703	216	206	392	814	0.265356	0.253071	0.481572	49.6
GCA_001822245.1_ASM182224v1_genomic	MHQB01000001	Candidatus Sungbacteria bacterium GWC2_49_10 (subsurface metagenome)	Bacteria; Candidatus Sungbacteria.	0.275865	0.147342	0.213471	0.363322	0.312498	0.298949	0.22072	0.167749	0.227968	0.22808	0.266637	0.277259	20	33	67	120	0.166667	0.275	0.558333	48.4
GCA_001458255.1_Tmediterraneus_CECT5118_Spades_Prokka_genomic	CYSB01000001	Thalassobius autumnalis	Bacteria; Proteobacteria; Alphaproteobacteria; Rhodobacterales; Rhodobacteraceae; Thalassobius.	0.215821	0.132614	0.250923	0.400642	0.26519	0.290232	0.25656	0.188018	0.105286	0.175611	0.36358	0.355523	1500	236	1156	2892	0.518672	0.081604	0.399723	59.8
GCA_900156055.1_IMG-taxon_2708742397_annotated_assembly_genomic	FTMQ01000025	Rhizobium sp. RU33A	Bacteria; Proteobacteria; Alphaproteobacteria; Rhizobiales; Rhizobiaceae; Rhizobium/Agrobacterium group; Rhizobium.	0.222128	0.133419	0.252454	0.391999	0.255645	0.297426	0.259658	0.18727	0.090119	0.151191	0.43501	0.32368	2797	297	656	3750	0.745867	0.0792	0.174933	60.8
GCA_000992505.1_ASM99250v1_genomic	LBUI01000001	Parcubacteria group bacterium GW2011_GWC1_38_17 (groundwater metagenome)	Bacteria; unclassified Parcubacteria group.	0.346288	0.195936	0.142764	0.315013	0.352639	0.319375	0.186166	0.141819	0.31456	0.326349	0.157618	0.201473	47	70	268	385	0.122078	0.181818	0.696104	37.3
GCA_001306135.1_ASM130613v1_genomic	LGKP01000025	Herpetosiphon geysericola	Bacteria; Chloroflexi; Chloroflexia; Herpetosiphonales; Herpetosiphonaceae; Herpetosiphon.	0.235709	0.17101	0.22377	0.36951	0.279839	0.297124	0.234521	0.188515	0.18815	0.268237	0.299299	0.244314	219	435	909	1563	0.140115	0.278311	0.581574	50.7
GCA_001983465.1_ASM198346v1_genomic	LJHF01000001	Epulopiscium sp. SCG-B10WGA-EpuloA2	Bacteria; Firmicutes; Clostridia; Clostridiales; Epulopiscium.	0.360834	0.18701	0.128914	0.323242	0.342011	0.327089	0.187529	0.143371	0.412149	0.432904	0.061639	0.093308	17	34	133	184	0.092391	0.184783	0.722826	34.05
GCA_001812415.1_ASM181241v1_genomic	KV808811	Staphylococcus sp. HMSC077E11	Bacteria; Firmicutes; Bacilli; Bacillales; Staphylococcaceae; Staphylococcus.	0.320139	0.202951	0.160068	0.316841	0.353828	0.316468	0.195147	0.134557	0.372917	0.390778	0.112788	0.123517	219	269	1352	1840	0.119022	0.146196	0.734783	32.7
GCA_000756385.1_ASM75638v1_genomic	JNFC01000001	Sphingopyxis sp. LC363	Bacteria; Proteobacteria; Alphaproteobacteria; Sphingomonadales; Sphingomonadaceae; Sphingopyxis.	0.207511	0.120842	0.258588	0.413059	0.247381	0.278114	0.268533	0.205971	0.067645	0.105012	0.464703	0.36264	1702	546	524	2772	0.613997	0.19697	0.189033	64.8
GCA_002280515.1_ASM228051v1_genomic	NCEA01000049	Rhodobacterales bacterium 32-67-9 (mine drainage metagenome)	Bacteria; Proteobacteria; Alphaproteobacteria; Rhodobacterales.	0.201715	0.124028	0.259742	0.414514	0.239181	0.290475	0.271436	0.198908	0.055209	0.090167	0.468634	0.385991	1964	290	244	2498	0.786229	0.116093	0.097678	66.4
GCA_001896805.1_ASM189680v1_genomic	MKRE01000001	Alphaproteobacteria bacterium 65-7 (bioreactor metagenome)	Bacteria; Proteobacteria; Alphaproteobacteria.	0.209989	0.120507	0.265564	0.40394	0.250095	0.28801	0.264029	0.197901	0.051795	0.093213	0.464665	0.390308	355	153	168	676	0.525148	0.226331	0.248521	63.6
GCA_000961795.1_41k_genomic	LADU01000044	Hyphomonas sp. BRH_c22 (rock porewater metagenome)	Bacteria; Proteobacteria; Alphaproteobacteria; Rhodobacterales; Hyphomonadaceae; Hyphomonas.	0.2201	0.130821	0.247974	0.401105	0.261984	0.285747	0.260581	0.191688	0.099386	0.145861	0.417726	0.337027	1036	683	311	2030	0.510345	0.336453	0.153202	58.4
GCA_000497425.1_S.niveus_v1_genomic	CM002280	Streptomyces niveus NCIMB 11891	Bacteria; Actinobacteria; Streptomycetales; Streptomycetaceae; Streptomyces.	0.180757	0.115569	0.274264	0.429411	0.236222	0.278575	0.280374	0.204828	0.036416	0.039498	0.526692	0.397394	2345	531	200	3076	0.762354	0.172627	0.06502	70.55
GCA_001278845.1_ASM127884v1_genomic	CP012590	Actinomyces sp. oral taxon 414	Bacteria; Actinobacteria; Actinomycetales; Actinomycetaceae; Actinomyces.	0.163991	0.108578	0.279919	0.447512	0.214234	0.274543	0.297567	0.213655	0.019696	0.027863	0.588048	0.364393	1373	144	56	1573	0.872854	0.091545	0.035601	65.75
GCA_900168325.1_IMG-taxon_2706795032_annotated_assembly_genomic	FVZE01000036	Novosphingobium mathurense	Bacteria; Proteobacteria; Alphaproteobacteria; Sphingomonadales; Sphingomonadaceae; Novosphingobium.	0.209382	0.129022	0.259741	0.401855	0.252217	0.280585	0.263077	0.204121	0.084634	0.12697	0.450489	0.337907	2610	384	547	3541	0.73708	0.108444	0.154476	63.3
GCA_001021085.1_ASM102108v1_genomic	CP004021	Candidatus Liberibacter africanus PTSAPSY	Bacteria; Proteobacteria; Alphaproteobacteria; Rhizobiales; Rhizobiaceae; Liberibacter.	0.309315	0.219404	0.17024	0.301041	0.31426	0.322759	0.208205	0.154776	0.320846	0.430417	0.103638	0.145098	173	147	372	692	0.25	0.212428	0.537572	34.5
GCA_001814065.1_ASM181406v1_genomic	KV814744	Streptococcus sp. HMSC076H07	Bacteria; Firmicutes; Bacilli; Lactobacillales; Streptococcaceae; Streptococcus.	0.312021	0.199731	0.163604	0.324643	0.342168	0.316685	0.202084	0.139062	0.331026	0.415391	0.120898	0.132686	219	276	1057	1552	0.141108	0.177835	0.681057	39.9
GCA_001000185.1_ASM100018v1_genomic	LCHC01000001	Parcubacteria group bacterium GW2011_GWF1_43_9 (groundwater metagenome)	Bacteria; unclassified Parcubacteria group.	0.278333	0.193026	0.185614	0.343028	0.303551	0.30902	0.222459	0.164981	0.267682	0.344241	0.171519	0.216547	37	68	201	306	0.120915	0.222222	0.656863	42.7
GCA_000262365.1_Leptospirillum_GroupII_C75_genomic	JH660547	Leptospirillum sp. Group II 'C75' (mine drainage metagenome)	Bacteria; Nitrospirae; Nitrospirales; Nitrospiraceae; Leptospirillum.	0.230004	0.162057	0.262687	0.345253	0.265195	0.307572	0.236752	0.190481	0.161553	0.221753	0.311977	0.304717	964	286	345	1595	0.604389	0.17931	0.216301	54.6
GCA_001789115.1_ASM178911v1_genomic	MFYN01000001	Candidatus Peribacteria bacterium RIFOXYC1_FULL_58_8 (subsurface metagenome)	Bacteria; Candidatus Peregrinibacteria; Candidatus Peribacteria.	0.248004	0.129752	0.252335	0.369909	0.293202	0.293973	0.234469	0.178341	0.111284	0.136226	0.400185	0.352305	86	48	70	204	0.421569	0.235294	0.343137	58
GCA_001644345.1_ASM164434v1_genomic	LSSZ01000001	Planctomycetaceae bacterium SCGC AG-212-D15	Bacteria; Planctomycetes; Planctomycetia; Planctomycetales; Planctomycetaceae.	0.208942	0.129811	0.279256	0.381991	0.26844	0.288683	0.236033	0.206844	0.059866	0.091096	0.478956	0.370083	93	60	49	202	0.460396	0.29703	0.242574	62.8
GCA_001897995.1_ASM189799v1_genomic	MKRV01000001	Alphaproteobacteria bacterium 65-37 (bioreactor metagenome)	Bacteria; Proteobacteria; Alphaproteobacteria.	0.207845	0.126073	0.266868	0.399215	0.247677	0.29158	0.260953	0.199791	0.051203	0.089574	0.483821	0.375403	2038	785	360	3183	0.640276	0.246623	0.113101	65.7
GCA_000013025.1_ASM1302v1_genomic	CP000158	Hyphomonas neptunium ATCC 15444	Bacteria; Proteobacteria; Alphaproteobacteria; Rhodobacterales; Hyphomonadaceae; Hyphomonas.	0.214656	0.1279	0.253863	0.403582	0.254957	0.282061	0.26963	0.193352	0.096414	0.153878	0.41765	0.332057	1304	415	465	2184	0.59707	0.190018	0.212912	61.9
GCA_002167365.1_ASM216736v1_genomic	NHCU01000053	Betaproteobacteria bacterium TMED41 (marine metagenome)	Bacteria; Proteobacteria; Betaproteobacteria.	0.329877	0.207238	0.143498	0.319387	0.315264	0.31858	0.209495	0.157071	0.34332	0.379507	0.128061	0.14598	210	168	466	844	0.248815	0.199052	0.552133	35.7
GCA_000012345.1_ASM1234v1_genomic	CP000084	Candidatus Pelagibacter ubique HTCC1062	Bacteria; Proteobacteria; Alphaproteobacteria; Pelagibacterales; Pelagibacteraceae; Candidatus Pelagibacter.	0.383527	0.217055	0.110504	0.288915	0.360285	0.320779	0.185598	0.133338	0.412589	0.414471	0.079672	0.093267	124	177	938	1239	0.100081	0.142857	0.757062	29.3
GCA_002723485.1_ASM272348v1_genomic	NWVW01000010	Arcobacter canalis	Bacteria; Proteobacteria; Epsilonproteobacteria; Campylobacterales; Campylobacteraceae; Arcobacter.	0.374348	0.211232	0.109236	0.305184	0.367811	0.323838	0.182778	0.125573	0.441218	0.427553	0.048975	0.082255	212	332	1291	1835	0.115531	0.180926	0.703542	27.4
GCA_000831005.1_ASM83100v1_genomic	CP007152	Marinobacter salarius	Bacteria; Proteobacteria; Gammaproteobacteria; Alteromonadales; Alteromonadaceae; Marinobacter.	0.231457	0.14238	0.253025	0.373138	0.281646	0.295874	0.231406	0.191075	0.12595	0.188397	0.359012	0.326642	1129	344	639	2112	0.534564	0.162879	0.302557	57.1
GCA_000340435.3_ASM34043v3_genomic	CP011883	Mycobacterium haemophilum DSM 44634	Bacteria; Actinobacteria; Corynebacteriales; Mycobacteriaceae; Mycobacterium.	0.190211	0.134263	0.258421	0.417105	0.236858	0.281129	0.28018	0.201833	0.097106	0.122762	0.411237	0.368895	1218	715	487	2420	0.503306	0.295455	0.20124	63.9
GCA_001021385.1_ASM102138v1_genomic	CP011773	Mycobacterium sp. EPa45	Bacteria; Actinobacteria; Corynebacteriales; Mycobacteriaceae; Mycobacterium.	0.190593	0.128655	0.261478	0.419275	0.236849	0.283974	0.279455	0.199721	0.069403	0.087121	0.461667	0.381809	2663	1204	463	4330	0.615012	0.27806	0.106928	67.2
GCA_002170115.1_ASM217011v1_genomic	NHGF01000008	Acidimicrobiaceae bacterium TMED130 (marine metagenome)	Bacteria; Actinobacteria; Acidimicrobiia; Acidimicrobiales; Acidimicrobiaceae.	0.270421	0.162943	0.190448	0.376188	0.300692	0.290033	0.231993	0.177283	0.325187	0.310967	0.189666	0.173874	168	188	281	637	0.263736	0.295133	0.44113	44.2
GCA_000369625.1_Acin_sp_NIPH_2171_V1_genomic	KB850111	Acinetobacter sp. NIPH 2171	Bacteria; Proteobacteria; Gammaproteobacteria; Pseudomonadales; Moraxellaceae; Acinetobacter.	0.254778	0.162492	0.222459	0.360271	0.3194	0.299455	0.222816	0.158329	0.250676	0.35338	0.188846	0.207098	118	47	716	881	0.133939	0.053348	0.812713	42.0176
GCA_001682645.1_ASM168264v1_genomic	LFJT01000100	Delftia sp. JD2	Bacteria; Proteobacteria; Betaproteobacteria; Burkholderiales; Comamonadaceae; Delftia.	0.193054	0.117687	0.295456	0.393803	0.244272	0.284624	0.265459	0.205646	0.050967	0.069222	0.483005	0.396806	3631	526	461	4618	0.786271	0.113902	0.099827	66.65
GCA_001899705.1_ASM189970v1_genomic	MKWH01000001	Sphingobacterium sp. 40-24 (bioreactor metagenome)	Bacteria; Bacteroidetes; Sphingobacteriia; Sphingobacteriales; Sphingobacteriaceae; Sphingobacterium.	0.305079	0.198432	0.173398	0.323091	0.338847	0.303838	0.206023	0.151292	0.272901	0.331085	0.193289	0.202725	240	610	2043	2893	0.082959	0.210854	0.706187	39.8
GCA_002170545.1_ASM217054v1_genomic	NHDU01000040	Opitutae bacterium TMED67 (marine metagenome)	Bacteria; Verrucomicrobia; Opitutae.	0.290482	0.175412	0.19279	0.341316	0.321254	0.288894	0.212362	0.177767	0.303103	0.368308	0.157973	0.168947	208	141	529	878	0.236902	0.160592	0.602506	40.2
GCA_001864835.1_ASM186483v1_genomic	MJGI01000001	Curtobacterium sp. MCBA15_001	Bacteria; Actinobacteria; Micrococcales; Microbacteriaceae; Curtobacterium.	0.179938	0.115672	0.267431	0.436959	0.232404	0.286263	0.287211	0.194122	0.030349	0.030546	0.543225	0.39588	1485	450	53	1988	0.746982	0.226358	0.02666	71
GCA_900094585.1_IMG-taxon_2615840698_annotated_assembly_genomic	FMAG01000018	Rhizobium multihospitium	Bacteria; Proteobacteria; Alphaproteobacteria; Rhizobiales; Rhizobiaceae; Rhizobium/Agrobacterium group; Rhizobium.	0.228859	0.136922	0.249735	0.384484	0.255306	0.296893	0.25951	0.188291	0.093157	0.162382	0.422299	0.322163	3356	1014	1273	5643	0.594719	0.179692	0.225589	59.8
GCA_002564465.1_ASM256446v1_genomic	NUUX01000001	Bacillus sp. AFS088145	Bacteria; Firmicutes; Bacilli; Bacillales; Bacillaceae; Bacillus.	0.324869	0.20631	0.145846	0.322974	0.33454	0.325018	0.197092	0.143349	0.391737	0.385179	0.099176	0.123908	464	440	2223	3127	0.148385	0.14071	0.710905	38.5
GCA_001871755.1_ASM187175v1_genomic	MNXL01000217	Anaerolineae bacterium CG2_30_64_16 (groundwater metagenome)	Bacteria; Chloroflexi; Anaerolineae; unclassified Anaerolineae.	0.209981	0.129237	0.265247	0.395535	0.254434	0.298904	0.246091	0.200571	0.070166	0.093101	0.436006	0.400737	481	261	144	886	0.542889	0.294582	0.162528	63.7
GCA_000224655.1_Bilophila_sp_4_1_30_V1_genomic	JH114231	Bilophila sp. 4_1_30	Bacteria; Proteobacteria; Deltaproteobacteria; Desulfovibrionales; Desulfovibrionaceae; Bilophila.	0.224011	0.136012	0.252673	0.387304	0.276558	0.294698	0.239425	0.189319	0.087235	0.132231	0.456451	0.324082	157	223	241	621	0.252818	0.359098	0.388084	61.5
GCA_001426685.1_Root483D2_genomic	LMFB01000001	Rhizobium sp. Root483D2	Bacteria; Proteobacteria; Alphaproteobacteria; Rhizobiales; Rhizobiaceae; Rhizobium/Agrobacterium group; Rhizobium.	0.228594	0.135282	0.246892	0.389233	0.257372	0.296225	0.260779	0.185624	0.089565	0.15498	0.424091	0.331365	2359	580	954	3893	0.605959	0.148985	0.245055	60.8
GCA_001029265.1_ASM102926v1_genomic	CP011856	Spiroplasma eriocheiris	Bacteria; Tenericutes; Mollicutes; Entomoplasmatales; Spiroplasmataceae; Spiroplasma.	0.348961	0.215056	0.136399	0.299584	0.36317	0.321942	0.184536	0.130352	0.369136	0.417996	0.102919	0.109949	0	117	518	635	0	0.184252	0.815748	29.8
GCA_002073315.2_ASM207331v2_genomic	CP020409	Yersinia sp. FDAARGOS_228	Bacteria; Proteobacteria; Gammaproteobacteria; Enterobacterales; Yersiniaceae; Yersinia.	0.254521	0.175117	0.227412	0.34295	0.287541	0.307409	0.226347	0.178703	0.207888	0.297793	0.232966	0.261353	1084	515	2230	3829	0.283103	0.1345	0.582397	48.5
GCA_000622325.1_MM124_draft_genomic	JASE01000001	Sulfitobacter geojensis	Bacteria; Proteobacteria; Alphaproteobacteria; Rhodobacterales; Rhodobacteraceae; Sulfitobacter.	0.223903	0.145355	0.232267	0.398475	0.261268	0.291865	0.261451	0.185416	0.133458	0.193017	0.341759	0.331766	1576	529	1200	3305	0.476853	0.160061	0.363086	57.6
GCA_001940445.1_ASM194044v1_genomic	MRWR01000079	Bacillus sp. MB366	Bacteria; Firmicutes; Bacilli; Bacillales; Bacillaceae; Bacillus.	0.313602	0.1986	0.154396	0.333401	0.339048	0.319965	0.196737	0.14425	0.382528	0.359419	0.102791	0.155262	626	623	2777	4026	0.155489	0.154744	0.689767	38.5
GCA_001818755.1_ASM181875v1_genomic	MHKC01000001	Candidatus Kerfeldbacteria bacterium RIFCSPHIGHO2_12_FULL_42_13 (subsurface metagenome)	Bacteria; Candidatus Kerfeldbacteria.	0.291848	0.157167	0.223456	0.327529	0.325702	0.308613	0.207773	0.157912	0.292353	0.327276	0.176034	0.204336	48	38	161	247	0.194332	0.153846	0.651822	42.6
GCA_001783635.1_ASM178363v1_genomic	MFMY01000001	Candidatus Kuenenbacteria bacterium RIFCSPHIGHO2_12_FULL_42_14 (subsurface metagenome)	Bacteria; Candidatus Kuenenbacteria.	0.325477	0.169045	0.162143	0.343335	0.345199	0.305599	0.198464	0.150738	0.245087	0.271366	0.241118	0.242447	21	30	130	181	0.116022	0.165746	0.718232	41.9
GCA_000968685.2_ASM96868v2_genomic	LAKD02000001	Streptomyces antioxidans	Bacteria; Actinobacteria; Streptomycetales; Streptomycetaceae; Streptomyces.	0.165844	0.110623	0.290016	0.433517	0.226913	0.265773	0.29007	0.217244	0.033592	0.04489	0.515494	0.406024	4105	851	326	5282	0.777168	0.161113	0.061719	71.5
GCA_001814965.1_ASM181496v1_genomic	KV818477	Staphylococcus sp. HMSC057C08	Bacteria; Firmicutes; Bacilli; Bacillales; Staphylococcaceae; Staphylococcus.	0.306517	0.20104	0.153858	0.338585	0.351054	0.313529	0.197576	0.137842	0.369587	0.348921	0.152714	0.128779	235	204	1386	1825	0.128767	0.111781	0.759452	32.7
GCA_000011685.1_ASM1168v1_genomic	CP000009	Gluconobacter oxydans 621H	Bacteria; Proteobacteria; Alphaproteobacteria; Rhodospirillales; Acetobacteraceae; Gluconobacter.	0.215191	0.12885	0.281053	0.374906	0.248658	0.282693	0.267709	0.20094	0.096725	0.180575	0.375082	0.347618	1817	202	517	2536	0.716483	0.079653	0.203864	60.8417
GCA_001814995.1_ASM181499v1_genomic	KV818667	Rothia sp. HMSC066H02	Bacteria; Actinobacteria; Micrococcales; Micrococcaceae; Rothia.	0.21303	0.134485	0.250774	0.401711	0.271937	0.273749	0.278496	0.175818	0.070973	0.195339	0.40335	0.330339	64	523	843	1430	0.044755	0.365734	0.58951	59.5
GCA_000582535.1_ASM58253v1_genomic	CP006932	Candidatus Hepatoplasma crinochetorum Av	Bacteria; Tenericutes; Mollicutes; Mycoplasmataceae; Candidatus Hepatoplasma.	0.408801	0.228045	0.102298	0.260856	0.414282	0.323921	0.156426	0.105371	0.457287	0.460542	0.032662	0.049508	0	57	351	408	0	0.139706	0.860294	22.5
GCA_002784585.1_ASM278458v1_genomic	PFLO01000038	Candidatus Pacebacteria bacterium CG_4_10_14_0_8_um_filter_43_12 (groundwater metagenome)	Bacteria; Candidatus Pacebacteria.	0.294833	0.174196	0.194808	0.336162	0.329121	0.302696	0.217927	0.150266	0.26067	0.300709	0.226413	0.212238	51	69	189	309	0.165049	0.223301	0.61165	42.9
GCA_002811985.1_ASM281198v1_genomic	NPDU01000001	Leptospira sp. FH2-B-D1	Bacteria; Spirochaetes; Leptospirales; Leptospiraceae; Leptospira.	0.297479	0.202822	0.183424	0.316274	0.319908	0.314874	0.212162	0.153057	0.249744	0.265023	0.260582	0.224651	938	365	1165	2468	0.380065	0.147893	0.472042	43.8
GCA_900177625.1_IMG-taxon_2595699002_annotated_assembly_genomic	FXAU01000014	Sphingobacterium psychroaquaticum	Bacteria; Bacteroidetes; Sphingobacteriia; Sphingobacteriales; Sphingobacteriaceae; Sphingobacterium.	0.30003	0.199382	0.174082	0.326506	0.335426	0.301584	0.209818	0.153172	0.265161	0.3244	0.186932	0.223507	175	689	2053	2917	0.059993	0.236202	0.703805	41.6
GCA_001808215.1_ASM180821v1_genomic	KV792384	Serratia sp. HMSC15F11	Bacteria; Proteobacteria; Gammaproteobacteria; Enterobacterales; Yersiniaceae; Serratia.	0.225757	0.137895	0.274818	0.36153	0.276341	0.299868	0.234018	0.189774	0.092199	0.124188	0.397261	0.386352	1504	351	1887	3742	0.401924	0.0938	0.504276	59.25
GCA_001809805.1_ASM180980v1_genomic	KV798870	Pseudomonas sp. HMSC072F09	Bacteria; Proteobacteria; Gammaproteobacteria; Pseudomonadales; Pseudomonadaceae; Pseudomonas.	0.190444	0.123677	0.302412	0.383468	0.259566	0.291621	0.235245	0.213567	0.058672	0.066478	0.498881	0.375968	3698	542	493	4733	0.781323	0.114515	0.104162	60.7
GCA_900113605.1_IMG-taxon_2617270878_annotated_assembly_genomic	FOPY01000045	Halomonas xianhensis	Bacteria; Proteobacteria; Gammaproteobacteria; Oceanospirillales; Halomonadaceae; Halomonas.	0.203588	0.133518	0.279356	0.383537	0.265792	0.292649	0.24033	0.201228	0.090531	0.147572	0.412027	0.34987	2167	482	671	3320	0.652711	0.145181	0.202108	61.15
GCA_001426325.1_Root1295_genomic	LMEL01000001	Streptomyces sp. Root1295	Bacteria; Actinobacteria; Streptomycetales; Streptomycetaceae; Streptomyces.	0.167392	0.11077	0.286102	0.435736	0.227241	0.26661	0.293975	0.212173	0.034521	0.033747	0.539632	0.3921	4053	823	247	5123	0.791138	0.160648	0.048214	71.8
GCA_001438705.1_ASM143870v1_genomic	JQBP01000001	Weissella kandleri	Bacteria; Firmicutes; Bacilli; Lactobacillales; Leuconostocaceae; Weissella.	0.276447	0.197652	0.174188	0.351714	0.340163	0.305511	0.212272	0.142053	0.286341	0.361326	0.12878	0.223553	19	41	163	223	0.085202	0.183857	0.730942	39.7
GCA_003011965.1_ASM301196v1_genomic	PXWG01000100	Streptosporangium nondiastaticum	Bacteria; Actinobacteria; Streptosporangiales; Streptosporangiaceae; Streptosporangium.	0.161442	0.109367	0.291303	0.437888	0.225219	0.265168	0.292925	0.216688	0.029126	0.026305	0.561701	0.382868	3429	909	320	4658	0.736153	0.195148	0.068699	0.727791
GCA_001797165.1_ASM179716v1_genomic	MGOQ01000001	Chloroflexi bacterium RIFOXYD12_FULL_57_15 (subsurface metagenome)	Bacteria; Chloroflexi.	0.240754	0.148027	0.241143	0.370076	0.27861	0.309914	0.232251	0.179185	0.127051	0.144144	0.408117	0.320805	146	107	155	408	0.357843	0.262255	0.379902	51.7
GCA_000436495.1_MGS409_genomic	FR900491	Parabacteroides sp. CAG:409	Bacteria; Bacteroidetes; Bacteroidia; Bacteroidales; Tannerellaceae; Parabacteroides; environmental samples.	0.28568	0.204698	0.178077	0.331545	0.336866	0.299809	0.205408	0.15792	0.246222	0.327275	0.186354	0.240155	324	134	1020	1478	0.219215	0.090663	0.690122	45
GCA_001425545.1_Leaf434_genomic	LMQZ01000001	Pseudomonas sp. Leaf434	Bacteria; Proteobacteria; Gammaproteobacteria; Pseudomonadales; Pseudomonadaceae; Pseudomonas.	0.219393	0.136889	0.271701	0.372017	0.272695	0.297781	0.235178	0.194346	0.097065	0.137586	0.412157	0.353189	2442	336	1195	3973	0.614649	0.084571	0.30078	60.7
GCA_001782635.1_ASM178263v1_genomic	MFPG01000001	Candidatus Levybacteria bacterium RIFCSPLOWO2_02_FULL_41_11 (subsurface metagenome)	Bacteria; Candidatus Levybacteria.	0.316626	0.168704	0.172114	0.342556	0.331553	0.304739	0.210607	0.153101	0.327435	0.317414	0.165117	0.19005	36	45	114	195	0.184615	0.230769	0.584615	39.9
GCA_002698425.1_ASM269842v1_genomic	NZXU01000101	Ahrensia sp. (marine metagenome)	Bacteria; Proteobacteria; Alphaproteobacteria; Rhodobacterales; Rhodobacteraceae; Ahrensia.	0.213534	0.133454	0.248967	0.404045	0.255674	0.291945	0.26227	0.190116	0.074497	0.108982	0.454375	0.362027	2436	785	582	3803	0.640547	0.206416	0.153037	53.5
GCA_001773275.1_ASM177327v1_genomic	MEWI01000001	candidate division WWE3 bacterium RIFOXYD1_FULL_42_24 (subsurface metagenome)	Bacteria; candidate division WWE3.	0.332382	0.16939	0.14543	0.352798	0.340228	0.300221	0.205496	0.154055	0.317516	0.261685	0.219605	0.201195	39	22	87	148	0.263514	0.148649	0.587838	41.5
GCA_000364405.1_ASM36440v1_genomic	AKIG01000004	Mycobacterium sp. H4Y	Bacteria; Actinobacteria; Corynebacteriales; Mycobacteriaceae; Mycobacterium.	0.18473	0.12618	0.265801	0.423288	0.237757	0.277539	0.282204	0.202499	0.05574	0.059915	0.484936	0.399409	1624	734	328	2686	0.604617	0.273269	0.122115	67.2
GCA_002869165.1_ASM286916v1_genomic	PKTK01000012	Candidatus Parcubacteria bacterium (bioreactor metagenome)	Bacteria; Candidatus Parcubacteria.	0.354404	0.179648	0.133859	0.332089	0.370382	0.306121	0.180283	0.143213	0.35531	0.381484	0.113481	0.149725	21	78	306	405	0.051852	0.192593	0.755556	41.4
GCA_000817745.1_ASM81774v1_genomic	JTJD01000271	Aphanocapsa montana BDHKU210001	Bacteria; Cyanobacteria; Synechococcales; Merismopediaceae; Aphanocapsa.	0.230333	0.159793	0.248659	0.361215	0.287081	0.299303	0.237082	0.176534	0.147537	0.212406	0.333885	0.306165	641	887	1404	2932	0.218622	0.302524	0.478854	53.7
GCA_000958265.1_ASM95826v1_genomic	JZYA01000001	Enterobacter cloacae complex sp. 44242	Bacteria; Proteobacteria; Gammaproteobacteria; Enterobacteriales; Enterobacteriaceae; Enterobacter; Enterobacter cloacae complex.	0.244254	0.137621	0.260368	0.357757	0.282305	0.301474	0.232399	0.183822	0.116291	0.182455	0.349601	0.351652	1285	409	2073	3767	0.34112	0.108574	0.550305	56
GCA_002785065.1_ASM278506v1_genomic	PFLI01000087	Candidatus Roizmanbacteria bacterium CG_4_10_14_0_8_um_filter_33_9 (groundwater metagenome)	Bacteria; Candidatus Roizmanbacteria.	0.342714	0.193887	0.164839	0.298559	0.350217	0.319449	0.194328	0.136006	0.381177	0.37854	0.109289	0.131005	57	34	204	295	0.19322	0.115254	0.691525	33.3
GCA_000812665.2_ASM81266v2_genomic	CP014327	Halocynthiibacter arcticus	Bacteria; Proteobacteria; Alphaproteobacteria; Rhodobacterales; Rhodobacteraceae; Halocynthiibacter.	0.236561	0.157166	0.221081	0.385192	0.267548	0.298082	0.25305	0.181321	0.17186	0.24221	0.312432	0.273499	764	566	1100	2430	0.314403	0.232922	0.452675	53.1521
GCA_000230835.1_ASM23083v1_genomic	CM001240	Clostridium sp. DL-VIII	Bacteria; Firmicutes; Clostridia; Clostridiales; Clostridiaceae; Clostridium.	0.374025	0.20076	0.10605	0.319165	0.358964	0.318202	0.178736	0.144098	0.41384	0.388557	0.073687	0.123917	384	998	2957	4339	0.0885	0.230007	0.681493	35.9
GCA_000196675.1_ASM19667v1_genomic	CP002593	Pseudonocardia dioxanivorans CB1190	Bacteria; Actinobacteria; Pseudonocardiales; Pseudonocardiaceae; Pseudonocardia.	0.153696	0.106749	0.286266	0.453288	0.212006	0.274341	0.297838	0.215814	0.026206	0.029724	0.530362	0.413707	4458	563	96	5117	0.871214	0.110025	0.018761	73.4
GCA_000994655.1_ASM99465v1_genomic	LBZM01000001	Candidatus Roizmanbacteria bacterium GW2011_GWB1_40_7 (groundwater metagenome)	Bacteria; Candidatus Roizmanbacteria.	0.306864	0.181663	0.190256	0.321218	0.332257	0.307794	0.211914	0.148034	0.312942	0.324714	0.17139	0.190954	149	94	315	558	0.267025	0.168459	0.564516	40.4
GCA_001421785.1_Leaf33_genomic	LMLB01000001	Sphingomonas sp. Leaf33	Bacteria; Proteobacteria; Alphaproteobacteria; Sphingomonadales; Sphingomonadaceae; Sphingomonas.	0.20064	0.114476	0.264077	0.420807	0.236062	0.28133	0.277126	0.205483	0.052964	0.078408	0.467212	0.401416	1221	274	364	1859	0.656805	0.147391	0.195804	66.2
GCA_002789695.1_ASM278969v1_genomic	PFTT01000042	Armatimonadetes bacterium CG_4_9_14_3_um_filter_58_7 (groundwater metagenome)	Bacteria; Armatimonadetes.	0.230841	0.144646	0.245676	0.378838	0.280824	0.291587	0.229168	0.19843	0.13286	0.16499	0.365191	0.336957	599	295	163	1057	0.566698	0.279092	0.15421	58.1
GCA_001314655.1_ASM131465v1_genomic	LJSF01000033	Rhodobacteraceae bacterium HLUCCA08 (microbial mat metagenome)	Bacteria; Proteobacteria; Alphaproteobacteria; Rhodobacterales; Rhodobacteraceae.	0.192744	0.117957	0.270734	0.418565	0.238163	0.286288	0.27137	0.204181	0.050746	0.08368	0.467777	0.397797	2024	504	203	2731	0.74112	0.184548	0.074332	67.6
GCA_900176395.1_IMG-taxon_2710724202_annotated_assembly_genomic	FWXL01000066	Novosphingobium sp. B1	Bacteria; Proteobacteria; Alphaproteobacteria; Sphingomonadales; Sphingomonadaceae; Novosphingobium.	0.20856	0.127941	0.25916	0.40434	0.247326	0.281072	0.267711	0.203891	0.092702	0.143161	0.420266	0.343871	2460	383	510	3353	0.733671	0.114226	0.152103	64.3
GCA_001778415.1_ASM177841v1_genomic	MFGZ01000001	Candidatus Giovannonibacteria bacterium RIFCSPHIGHO2_01_45_12 (subsurface metagenome)	Bacteria; Candidatus Giovannonibacteria.	0.296274	0.17217	0.176612	0.354944	0.329108	0.294854	0.213554	0.162466	0.263056	0.261236	0.22416	0.251549	41	29	114	184	0.222826	0.157609	0.619565	44.5
GCA_001695835.1_LC11_v1_genomic	MBSO01000001	Ensifer sp. LC11	Bacteria; Proteobacteria; Alphaproteobacteria; Rhizobiales; Rhizobiaceae; Sinorhizobium/Ensifer group; Ensifer.	0.218705	0.131948	0.2538	0.395546	0.252873	0.297054	0.260337	0.189735	0.075286	0.127889	0.457387	0.339438	2643	724	820	4187	0.63124	0.172916	0.195844	62
GCA_000293845.2_ASM29384v2_genomic	ALYF01000001	alpha proteobacterium IMCC14465	Bacteria; Proteobacteria; Alphaproteobacteria.	0.257858	0.155713	0.205475	0.380954	0.299022	0.289732	0.239778	0.171469	0.199227	0.329381	0.228513	0.242879	90	105	263	458	0.196507	0.229258	0.574236	47.4
GCA_001836495.1_ASM183649v1_genomic	KV828764	Staphylococcus sp. HMSC058E12	Bacteria; Firmicutes; Bacilli; Bacillales; Staphylococcaceae; Staphylococcus.	0.336911	0.200013	0.149862	0.313214	0.366531	0.311503	0.188326	0.13364	0.38424	0.405566	0.099906	0.110289	220	273	1329	1822	0.120746	0.149835	0.729418	32.7
GCA_002279345.1_ASM227934v1_genomic	NCBU01000170	Acidiphilium sp. 37-64-53 (mine drainage metagenome)	Bacteria; Proteobacteria; Alphaproteobacteria; Rhodospirillales; Acetobacteraceae; Acidiphilium.	0.209474	0.124698	0.265473	0.400355	0.227277	0.292133	0.282451	0.198139	0.077368	0.124745	0.43477	0.363117	1676	307	381	2364	0.708968	0.129865	0.161168	60.95
GCA_002281675.1_ASM228167v1_genomic	NCGT01000995	Novosphingobium sp. 16-62-11 (mine drainage metagenome)	Bacteria; Proteobacteria; Alphaproteobacteria; Sphingomonadales; Sphingomonadaceae; Novosphingobium.	0.206484	0.126143	0.254529	0.412843	0.246385	0.284901	0.266834	0.201877	0.098157	0.148656	0.397442	0.355745	769	121	222	1112	0.691547	0.108813	0.19964	64.3
GCA_000248075.2_ASM24807v2_genomic	BAFB01000273	Gordonia otitidis NBRC 100426	Bacteria; Actinobacteria; Corynebacteriales; Gordoniaceae; Gordonia.	0.198392	0.124141	0.249667	0.427799	0.250746	0.277161	0.278671	0.193422	0.082736	0.092701	0.47445	0.350113	946	159	51	1156	0.818339	0.137543	0.044118	65.45
GCA_000468075.1_Serratia_fanticola_AU-P3_3__genomic	ASZB01000001	Serratia fonticola AU-P3(3)	Bacteria; Proteobacteria; Gammaproteobacteria; Enterobacterales; Yersiniaceae; Serratia.	0.240216	0.152837	0.254154	0.352793	0.284578	0.303336	0.228063	0.184023	0.140446	0.206088	0.322381	0.331086	1067	383	1746	3196	0.333855	0.119837	0.546308	0.5575
GCA_900155955.1_IMG-taxon_2599185245_annotated_assembly_genomic	FTPM01000002	Burkholderia sp. b13	Bacteria; Proteobacteria; Betaproteobacteria; Burkholderiales; Burkholderiaceae; Burkholderia.	0.201566	0.144111	0.270419	0.383904	0.258308	0.285041	0.262404	0.194248	0.111339	0.14837	0.351262	0.389029	1259	352	561	2172	0.57965	0.162063	0.258287	66.6711
GCA_900112495.1_IMG-taxon_2693429828_annotated_assembly_genomic	FOMA01000022	Bacillus sp. OV322	Bacteria; Firmicutes; Bacilli; Bacillales; Bacillaceae; Bacillus.	0.313002	0.17496	0.177132	0.334906	0.331227	0.31159	0.205073	0.152111	0.288968	0.309404	0.188556	0.213072	802	466	2093	3361	0.238619	0.138649	0.622731	38.5
GCA_001426995.1_Root553_genomic	LMFY01000001	Microbacterium sp. Root553	Bacteria; Actinobacteria; Micrococcales; Microbacteriaceae; Microbacterium.	0.186219	0.116506	0.265775	0.4315	0.230305	0.290981	0.283411	0.195306	0.043761	0.058197	0.519378	0.378665	1801	210	104	2115	0.851537	0.099291	0.049173	69.5
GCA_900119235.1_IMG-taxon_2593339238_annotated_assembly_genomic	FPIS01000016	Luteibacter sp. UNCMF366Tsu5.1	Bacteria; Proteobacteria; Gammaproteobacteria; Xanthomonadales; Rhodanobacteraceae; Luteibacter.	0.196829	0.129363	0.270821	0.402986	0.2497	0.281201	0.266537	0.202562	0.071674	0.11304	0.451922	0.363364	1989	332	504	2825	0.704071	0.117522	0.178407	64.9
GCA_002883935.1_FW215-T2_genomic	POHT01000100	Pseudomonas sp. FW215-T2	Bacteria; Proteobacteria; Gammaproteobacteria; Pseudomonadales; Pseudomonadaceae; Pseudomonas.	0.222239	0.142112	0.267048	0.368601	0.272086	0.299143	0.234129	0.194642	0.105558	0.14029	0.410386	0.343765	2807	509	1422	4738	0.592444	0.107429	0.300127	60.7
GCA_900215445.1_IMG-taxon_2703719179_annotated_assembly_genomic	OCMX01000004	Serratia sp. JKS296	Bacteria; Proteobacteria; Gammaproteobacteria; Enterobacterales; Yersiniaceae; Serratia.	0.226211	0.14057	0.272234	0.360984	0.275391	0.29992	0.234489	0.1902	0.093112	0.126014	0.394707	0.386167	1654	381	2039	4074	0.405989	0.09352	0.500491	59.25
GCA_001899865.1_ASM189986v1_genomic	MKWK01000001	Stenotrophomonas sp. 69-14 (bioreactor metagenome)	Bacteria; Proteobacteria; Gammaproteobacteria; Xanthomonadales; Xanthomonadaceae; Stenotrophomonas.	0.182083	0.11339	0.297619	0.406908	0.247287	0.281699	0.258645	0.212369	0.038731	0.046822	0.495274	0.419176	1731	183	265	2179	0.794401	0.083983	0.121615	66.6
GCA_001837615.1_ASM183761v1_genomic	KV833267	Corynebacterium sp. HMSC070H05	Bacteria; Actinobacteria; Corynebacteriales; Corynebacteriaceae; Corynebacterium.	0.207448	0.132426	0.242048	0.418079	0.270465	0.285344	0.268799	0.175392	0.088057	0.134827	0.437688	0.339428	222	494	634	1350	0.164444	0.365926	0.46963	60.6
GCA_900156295.1_IMG-taxon_2681812807_annotated_assembly_genomic	LT707062	Pseudomonas sp. A214	Bacteria; Proteobacteria; Gammaproteobacteria; Pseudomonadales; Pseudomonadaceae; Pseudomonas.	0.218223	0.140333	0.270712	0.370731	0.269892	0.297601	0.235164	0.197344	0.099159	0.137169	0.413905	0.349767	2733	483	1169	4385	0.623261	0.110148	0.266591	60.7
GCA_000156995.1_ASM15699v1_genomic	DS999053	Pseudomonas coronafaciens pv. oryzae str. 1_6 (Pseudomonas syringae pv. oryzae str. 1_6)	Bacteria; Proteobacteria; Gammaproteobacteria; Pseudomonadales; Pseudomonadaceae; Pseudomonas; Pseudomonas coronafaciens.	0.228014	0.137976	0.26549	0.36852	0.273601	0.297975	0.235116	0.193307	0.118235	0.17491	0.373695	0.333159	2246	352	942	3540	0.634463	0.099435	0.266102	57.8
GCA_001307335.1_ASM130733v1_genomic	LJHL01000001	Mycobacterium chimaera	Bacteria; Actinobacteria; Corynebacteriales; Mycobacteriaceae; Mycobacterium; Mycobacterium avium complex (MAC).	0.183693	0.127059	0.267785	0.421463	0.238973	0.276116	0.280273	0.204639	0.059342	0.064447	0.479609	0.396602	2332	1035	466	3833	0.608401	0.270023	0.121576	67.6
GCA_001183605.1_ASM118360v1_genomic	LFXJ01000005	Lysinibacillus xylanilyticus	Bacteria; Firmicutes; Bacilli; Bacillales; Bacillaceae; Lysinibacillus.	0.300779	0.196501	0.16602	0.336701	0.327766	0.323496	0.206919	0.141818	0.352427	0.363689	0.122652	0.161233	537	528	2153	3218	0.166874	0.164077	0.669049	36.8
GCA_001823695.1_ASM182369v1_genomic	MHVD01000001	Candidatus Zambryskibacteria bacterium RIFCSPHIGHO2_01_FULL_43_25 (subsurface metagenome)	Bacteria; Candidatus Zambryskibacteria.	0.324613	0.155522	0.168117	0.351748	0.339133	0.29646	0.204579	0.159829	0.273284	0.259218	0.234203	0.233294	19	48	86	153	0.124183	0.313725	0.562092	43.6
GCA_001028625.1_ASM102862v1_genomic	CP011805	Altererythrobacter marensis	Bacteria; Proteobacteria; Alphaproteobacteria; Sphingomonadales; Erythrobacteraceae; Altererythrobacter.	0.19901	0.117147	0.264072	0.419772	0.251701	0.276669	0.262521	0.209109	0.085001	0.119048	0.427464	0.368488	1314	371	240	1925	0.682597	0.192727	0.124675	64.7
GCA_002688935.1_ASM268893v1_genomic	NZDZ01000005	Aestuariibacter sp. (marine metagenome)	Bacteria; Proteobacteria; Gammaproteobacteria; Alteromonadales; Alteromonadaceae; Aestuariibacter.	0.255807	0.169626	0.216189	0.358378	0.304312	0.298447	0.230759	0.167878	0.204698	0.259895	0.264257	0.256182	282	283	914	1479	0.190669	0.191346	0.617985	47.65
GCA_001898825.1_ASM189882v1_genomic	MKVK01000001	Magnetospirillum sp. 64-120 (bioreactor metagenome)	Bacteria; Proteobacteria; Alphaproteobacteria; Rhodospirillales; Rhodospirillaceae; Magnetospirillum.	0.205715	0.138052	0.252843	0.40339	0.257756	0.295494	0.256277	0.190473	0.06717	0.093965	0.481744	0.357121	1209	348	722	2279	0.530496	0.152699	0.316806	65.55
GCA_000010165.1_ASM1016v1_genomic	AP008955	Brevibacillus brevis NBRC 100599	Bacteria; Firmicutes; Bacilli; Bacillales; Paenibacillaceae; Brevibacillus.	0.271154	0.164616	0.208682	0.355547	0.308175	0.31503	0.216173	0.160621	0.227018	0.251071	0.241073	0.280837	490	513	1184	2187	0.224051	0.234568	0.541381	47.35
GCA_000158155.1_ASM15815v1_genomic	DS999410	gamma proteobacterium NOR5-3	Bacteria; Proteobacteria; Gammaproteobacteria.	0.220688	0.144711	0.249421	0.38518	0.271297	0.290203	0.24174	0.196757	0.137803	0.225677	0.325738	0.310782	1165	637	765	2567	0.453837	0.24815	0.298013	56.3
GCA_000833595.1_GFC_23_genomic	JRFO01000001	Burkholderia sp. MSHR3999	Bacteria; Proteobacteria; Betaproteobacteria; Burkholderiales; Burkholderiaceae; Burkholderia.	0.193022	0.125863	0.278291	0.402824	0.241606	0.282404	0.276906	0.199083	0.049616	0.063011	0.455254	0.432118	3649	529	929	5107	0.714509	0.103583	0.181907	66.6711
GCA_002949735.1_ASM294973v1_genomic	CP026681	Nostoc sp. 'Peltigera membranacea cyanobiont N6'	Bacteria; Cyanobacteria; Nostocales; Nostocaceae; Nostoc.	0.274684	0.191763	0.208715	0.324838	0.311443	0.300419	0.220989	0.167149	0.300504	0.336683	0.183941	0.178873	1035	1251	2707	4993	0.20729	0.250551	0.542159	41.4
GCA_001830285.1_ASM183028v1_genomic	MHYY01000001	Planctomycetes bacterium RIFCSPLOWO2_12_38_17 (subsurface metagenome)	Bacteria; Planctomycetes.	0.336434	0.172595	0.159772	0.331199	0.330566	0.313203	0.195786	0.160458	0.318078	0.333703	0.158243	0.189985	141	150	401	692	0.203757	0.216763	0.57948	37.8
GCA_000243075.1_ASM24307v1_genomic	CP003171	Oceanimonas sp. GK1	Bacteria; Proteobacteria; Gammaproteobacteria; Aeromonadales; Aeromonadaceae; Oceanimonas.	0.213946	0.12455	0.288549	0.372955	0.275824	0.299004	0.229269	0.195904	0.07806	0.134487	0.41389	0.373562	1267	178	1044	2489	0.50904	0.071515	0.419446	60.6386
GCA_000581095.1_ASM58109v1_genomic	JEWG01000001	Acinetobacter sp. 1295259	Bacteria; Proteobacteria; Gammaproteobacteria; Pseudomonadales; Moraxellaceae; Acinetobacter; Acinetobacter calcoaceticus/baumannii complex.	0.273642	0.196051	0.198645	0.331662	0.318414	0.306647	0.218621	0.156318	0.304554	0.391146	0.147461	0.156839	380	292	2237	2909	0.130629	0.100378	0.768993	40.8
GCA_001797935.1_ASM179793v1_genomic	MGQT01000001	Deltaproteobacteria bacterium RBG_16_54_18 (subsurface metagenome)	Bacteria; Proteobacteria; Deltaproteobacteria.	0.264766	0.141028	0.220904	0.373303	0.288951	0.310813	0.216982	0.183239	0.132265	0.163399	0.364987	0.339329	228	162	263	653	0.349158	0.248086	0.402757	54
GCA_000941055.1_ASM94105v1_genomic	CP007202	Siansivirga zeaxanthinifaciens CC-SAMT-1	Bacteria; Bacteroidetes; Flavobacteriia; Flavobacteriales; Flavobacteriaceae; Siansivirga.	0.340736	0.216988	0.13041	0.311866	0.354549	0.310996	0.197169	0.137286	0.350998	0.38776	0.143917	0.117326	82	249	1611	1942	0.042225	0.128218	0.829557	33.5
GCA_001579945.1_ASM157994v1_genomic	CP011971	Steroidobacter denitrificans	Bacteria; Proteobacteria; Gammaproteobacteria; Nevskiales; Sinobacteraceae; Steroidobacter.	0.205095	0.133528	0.274465	0.386912	0.254149	0.290446	0.2493	0.206105	0.101409	0.146747	0.383946	0.367898	1230	317	229	1776	0.692568	0.178491	0.128941	61.7
GCA_002943675.1_ASM294367v1_genomic	MUGO01000001	Chryseobacterium piscicola	Bacteria; Bacteroidetes; Flavobacteriia; Flavobacteriales; Flavobacteriaceae; Chryseobacterium.	0.345944	0.20558	0.136515	0.311961	0.362993	0.309115	0.194783	0.133108	0.34458	0.360749	0.150102	0.144569	163	269	1442	1874	0.08698	0.143543	0.769477	33.8
GCA_001512285.1_ASM151228v1_genomic	LNUV01000001	Arthrobacter sp. EpRS71	Bacteria; Actinobacteria; Micrococcales; Micrococcaceae; Arthrobacter.	0.205989	0.134573	0.245813	0.413624	0.246487	0.286483	0.27865	0.188381	0.105317	0.132173	0.444572	0.317938	1179	1089	806	3074	0.383539	0.354262	0.262199	65.4881
GCA_002167275.1_ASM216727v1_genomic	NHDH01000073	Alphaproteobacteria bacterium TMED54 (marine metagenome)	Bacteria; Proteobacteria; Alphaproteobacteria.	0.367109	0.221872	0.115881	0.295139	0.346318	0.321835	0.191277	0.142009	0.405228	0.420643	0.071233	0.095048	177	144	748	1069	0.165575	0.134705	0.699719	28.7
GCA_001401785.1_ASM140178v1_genomic	LKGQ01000001	Pseudoalteromonas sp. P1-16-1b	Bacteria; Proteobacteria; Gammaproteobacteria; Alteromonadales; Pseudoalteromonadaceae; Pseudoalteromonas.	0.286344	0.187662	0.188873	0.33712	0.324119	0.303618	0.215221	0.157042	0.304488	0.359649	0.172426	0.163436	272	385	1839	2496	0.108974	0.154247	0.736779	40.2953
GCA_000999965.1_ASM99996v1_genomic	LCGT01000001	Candidatus Peregrinibacteria bacterium GW2011_GWA2_43_8 (groundwater metagenome)	Bacteria; Candidatus Peregrinibacteria.	0.332833	0.179012	0.143679	0.344476	0.341194	0.304555	0.204132	0.150118	0.28304	0.259453	0.227639	0.229868	119	136	292	547	0.21755	0.248629	0.533821	43
GCA_002792095.1_ASM279209v1_genomic	PFNS01000001	Candidatus Uhrbacteria bacterium CG_4_10_14_0_2_um_filter_41_7 (groundwater metagenome)	Bacteria; Candidatus Uhrbacteria.	0.310757	0.156152	0.178798	0.354293	0.33371	0.307831	0.207367	0.151079	0.312179	0.336776	0.158981	0.192037	15	53	175	243	0.061728	0.218107	0.720165	40.6
GCA_900109505.1_IMG-taxon_2599185257_annotated_assembly_genomic	FOAE01000012	Pseudomonas sp. NFACC41-3	Bacteria; Proteobacteria; Gammaproteobacteria; Pseudomonadales; Pseudomonadaceae; Pseudomonas.	0.213557	0.130526	0.285412	0.370504	0.267347	0.296397	0.235175	0.201081	0.072414	0.096641	0.461386	0.36956	3005	537	1256	4798	0.626303	0.111922	0.261776	60.7
GCA_002781585.1_ASM278158v1_genomic	PFFJ01000056	Flavobacteriaceae bacterium CG17_big_fil_post_rev_8_21_14_2_50_31_13 (groundwater metagenome)	Bacteria; Bacteroidetes; Flavobacteriia; Flavobacteriales; Flavobacteriaceae.	0.35046	0.227742	0.119029	0.302768	0.357314	0.31809	0.194684	0.129916	0.373033	0.391542	0.113752	0.121676	190	267	1404	1861	0.102096	0.143471	0.754433	31.3
GCA_001809245.1_ASM180924v1_genomic	KV796551	Neisseria sp. HMSC059F02	Bacteria; Proteobacteria; Betaproteobacteria; Neisseriales; Neisseriaceae; Neisseria.	0.256296	0.161539	0.218497	0.363669	0.306555	0.292685	0.228985	0.171776	0.188739	0.178442	0.402027	0.230793	508	153	955	1616	0.314356	0.094678	0.590965	50.9
GCA_000219585.1_ASM21958v1_genomic	CP002876	Nitrosomonas sp. Is79A3	Bacteria; Proteobacteria; Betaproteobacteria; Nitrosomonadales; Nitrosomonadaceae; Nitrosomonas.	0.270358	0.174707	0.217973	0.336962	0.30324	0.302666	0.223402	0.170692	0.242113	0.29353	0.220762	0.243596	725	479	1184	2388	0.303601	0.200586	0.495812	46.2
GCA_002836415.1_ASM283641v1_genomic	PJBP01000178	Psychromonas sp. MB-3u-54	Bacteria; Proteobacteria; Gammaproteobacteria; Alteromonadales; Psychromonadaceae; Psychromonas.	0.287456	0.194202	0.190635	0.327707	0.31501	0.314553	0.212149	0.158288	0.269158	0.348615	0.186923	0.195303	388	449	1840	2677	0.144938	0.167725	0.687337	37.3
GCA_001771665.1_ASM177166v1_genomic	MEUI01000001	candidate division WOR-1 bacterium RIFOXYC2_FULL_41_25 (subsurface metagenome)	Bacteria; candidate division WOR-1.	0.30501	0.174985	0.16762	0.352385	0.325696	0.310048	0.208231	0.156021	0.257857	0.354223	0.187353	0.200567	159	155	326	640	0.248438	0.242188	0.509375	41.5
GCA_001805325.1_ASM180532v1_genomic	MHFE01000001	Omnitrophica bacterium RIFCSPHIGHO2_02_FULL_45_28 (subsurface metagenome)	Bacteria; Candidatus Omnitrophica.	0.286679	0.175311	0.19512	0.342889	0.320746	0.307485	0.203702	0.168067	0.239998	0.298086	0.198343	0.263573	205	106	394	705	0.29078	0.150355	0.558865	44.6
GCA_002882095.1_FW306-2-1A-C05A_genomic	POER01000100	Pseudomonas sp. FW306-2-1A-C05A	Bacteria; Proteobacteria; Gammaproteobacteria; Pseudomonadales; Pseudomonadaceae; Pseudomonas.	0.222825	0.144723	0.263422	0.36903	0.271187	0.299344	0.235221	0.194248	0.104889	0.143374	0.40494	0.346798	2972	525	1649	5146	0.577536	0.102021	0.320443	60.7
GCA_001644415.1_ASM164441v1_genomic	LSTD01000001	Planctomycetaceae bacterium SCGC AG-212-F19	Bacteria; Planctomycetes; Planctomycetia; Planctomycetales; Planctomycetaceae.	0.214729	0.128981	0.273619	0.38267	0.274105	0.286366	0.237696	0.201833	0.073258	0.090596	0.467418	0.368728	351	103	157	611	0.574468	0.168576	0.256956	63.4
GCA_001811925.1_ASM181192v1_genomic	KV806955	Enterococcus sp. HMSC077E07	Bacteria; Firmicutes; Bacilli; Lactobacillales; Enterococcaceae; Enterococcus.	0.306398	0.196423	0.166054	0.331124	0.345258	0.312171	0.200223	0.142348	0.347922	0.32563	0.156648	0.169799	449	399	1261	2109	0.212897	0.189189	0.597914	38.1
GCA_001635565.1_ASM163556v1_genomic	LWEL01000001	Alcanivorax sp. HI0011	Bacteria; Proteobacteria; Gammaproteobacteria; Oceanospirillales; Alcanivoracaceae; Alcanivorax.	0.219295	0.130132	0.272359	0.378214	0.284439	0.294084	0.227394	0.194073	0.098238	0.165741	0.384418	0.351606	1321	437	952	2710	0.487454	0.161255	0.351292	62.6
GCA_001790785.1_ASM179078v1_genomic	MGDG01000001	Candidatus Schekmanbacteria bacterium RIFCSPHIGHO2_02_FULL_38_11 (subsurface metagenome)	Bacteria; Candidatus Schekmanbacteria.	0.351335	0.164272	0.151571	0.332822	0.330275	0.31715	0.192191	0.160381	0.331128	0.318339	0.158917	0.191613	232	164	439	835	0.277844	0.196407	0.525749	37.4
GCA_001011075.1_ASM101107v1_genomic	LDEG01000014	Serratia sp. TEL	Bacteria; Proteobacteria; Gammaproteobacteria; Enterobacterales; Yersiniaceae; Serratia.	0.226918	0.140653	0.271217	0.361213	0.274383	0.301552	0.234217	0.189849	0.09421	0.130736	0.392082	0.382972	1508	359	2000	3867	0.389966	0.092837	0.517197	59.25
GCA_001767135.1_ASM176713v1_genomic	MELB01000001	Acidobacteria bacterium RIFCSPLOWO2_12_FULL_66_10 (subsurface metagenome)	Bacteria; Acidobacteria.	0.212618	0.119377	0.267134	0.400871	0.255966	0.28914	0.254918	0.199985	0.061916	0.078811	0.45548	0.403815	190	122	75	387	0.490956	0.315245	0.193798	65.8
GCA_001654695.1_ASM165469v1_genomic	LWSG01000001	Bacillus litoralis	Bacteria; Firmicutes; Bacilli; Bacillales; Bacillaceae; Bacillus.	0.311337	0.19542	0.159767	0.333476	0.333044	0.321176	0.19967	0.14611	0.361423	0.372679	0.114078	0.15182	521	527	2146	3194	0.163118	0.164997	0.671885	35.5
GCA_002163585.1_ASM216358v1_genomic	CP015579	Tatumella citrea	Bacteria; Proteobacteria; Gammaproteobacteria; Enterobacterales; Erwiniaceae; Tatumella.	0.245318	0.157647	0.250772	0.346263	0.279412	0.301875	0.233397	0.185315	0.195846	0.294155	0.231778	0.27822	1081	274	1761	3116	0.346919	0.087933	0.565148	49.6856
GCA_000433215.1_MGS105_genomic	HF987068	Dorea sp. CAG:105	Bacteria; Firmicutes; Clostridia; Clostridiales; Lachnospiraceae; Dorea; environmental samples.	0.316009	0.158421	0.167429	0.358141	0.347286	0.298065	0.196685	0.157967	0.306604	0.296625	0.158479	0.238292	135	289	768	1192	0.113255	0.24245	0.644295	43
GCA_002686915.1_ASM268691v1_genomic	NYYY01000001	Gemmatimonadetes bacterium (marine metagenome)	Bacteria; Gemmatimonadetes.	0.184844	0.123913	0.268573	0.42267	0.237561	0.28669	0.257193	0.218556	0.086488	0.126873	0.379633	0.407006	434	156	31	621	0.698873	0.251208	0.049919	66.5
GCA_001768035.1_ASM176803v1_genomic	MEMV01000001	Alphaproteobacteria bacterium RIFOXYD12_FULL_60_8 (subsurface metagenome)	Bacteria; Proteobacteria; Alphaproteobacteria.	0.217571	0.146801	0.241026	0.394602	0.26553	0.297482	0.248979	0.187957	0.08879	0.1484	0.420027	0.342764	328	185	245	758	0.432718	0.244063	0.323219	59.1
GCA_002787995.1_ASM278799v1_genomic	PFQN01000037	Candidatus Shapirobacteria bacterium CG_4_8_14_3_um_filter_39_11 (groundwater metagenome)	Bacteria; Candidatus Shapirobacteria.	0.323428	0.190785	0.156601	0.329186	0.337798	0.309082	0.196675	0.156444	0.287075	0.310877	0.185353	0.216707	64	38	163	265	0.241509	0.143396	0.615094	39.3
GCA_000153805.1_ASM15380v1_genomic	DS022298	Synechococcus sp. BL107	Bacteria; Cyanobacteria; Synechococcales; Synechococcaceae; Synechococcus.	0.212739	0.152303	0.263053	0.371906	0.265757	0.289344	0.23634	0.20856	0.170385	0.240299	0.308955	0.280361	747	139	340	1226	0.609299	0.113377	0.277325	58.7
GCA_002791715.1_ASM279171v1_genomic	PFMY01000044	Candidatus Berkelbacteria bacterium CG_4_10_14_0_8_um_filter_42_34 (groundwater metagenome)	Bacteria; Candidatus Berkelbacteria.	0.320086	0.166405	0.172637	0.340873	0.339559	0.301592	0.205167	0.153681	0.277144	0.330978	0.188689	0.203188	32	38	116	186	0.172043	0.204301	0.623656	41.4
GCA_002160795.1_ASM216079v1_genomic	NFLG01000001	Flavonifractor sp. An135	Bacteria; Firmicutes; Clostridia; Clostridiales; Flavonifractor.	0.235418	0.138224	0.249138	0.37722	0.290781	0.296954	0.227882	0.184383	0.05302	0.0919	0.491528	0.363552	940	115	1003	2058	0.456754	0.055879	0.487366	60.7
GCA_001784455.1_ASM178445v1_genomic	MFRC01000001	Candidatus Magasanikbacteria bacterium RIFOXYD2_FULL_36_9 (subsurface metagenome)	Bacteria; Candidatus Magasanikbacteria.	0.314291	0.189027	0.151761	0.344921	0.342485	0.307743	0.197446	0.15224	0.320926	0.382557	0.13799	0.158331	3	12	141	156	0.019231	0.076923	0.903846	34.8
GCA_001000245.1_ASM100024v1_genomic	LCIW01000001	Candidatus Collierbacteria bacterium GW2011_GWC2_44_30 (groundwater metagenome)	Bacteria; Candidatus Collierbacteria.	0.314625	0.178429	0.176874	0.330072	0.31648	0.312658	0.214653	0.156209	0.251914	0.292944	0.246544	0.208598	95	100	250	445	0.213483	0.224719	0.561798	44
GCA_000165595.2_ASM16559v2_genomic	CP000395	Borrelia afzelii PKo	Bacteria; Spirochaetes; Spirochaetales; Borreliaceae; Borreliella.	0.386934	0.213877	0.112671	0.286518	0.3671	0.33676	0.16794	0.1282	0.368654	0.43066	0.083444	0.117242	76	101	305	482	0.157676	0.209544	0.63278	27.9297
GCA_001762345.1_ASM176234v1_genomic	MJWR01000001	Campylobacter sp. BCW_6872	Bacteria; Proteobacteria; Epsilonproteobacteria; Campylobacterales; Campylobacteraceae; Campylobacter.	0.356815	0.208703	0.12923	0.305251	0.363049	0.326566	0.166897	0.143487	0.362836	0.441561	0.091637	0.103966	334	144	848	1326	0.251885	0.108597	0.639517	31.45
GCA_001807625.1_ASM180762v1_genomic	KV789476	Neisseria sp. HMSC03D10	Bacteria; Proteobacteria; Betaproteobacteria; Neisseriales; Neisseriaceae; Neisseria.	0.255386	0.16166	0.219154	0.363801	0.305754	0.291348	0.229987	0.17291	0.185159	0.171946	0.409236	0.233659	504	145	976	1625	0.310154	0.089231	0.600615	50.9
GCA_002261315.1_ASM226131v1_genomic	NEVP01000017	Bordetella genomosp. 5	Bacteria; Proteobacteria; Betaproteobacteria; Burkholderiales; Alcaligenaceae; Bordetella.	0.191905	0.120732	0.287571	0.399792	0.242712	0.288218	0.268687	0.200383	0.048454	0.077134	0.481644	0.392769	2619	339	585	3543	0.739204	0.095682	0.165114	67.25
GCA_900114475.1_IMG-taxon_2602042071_annotated_assembly_genomic	FOTE01000070	Paenibacillus sp. 1_12	Bacteria; Firmicutes; Bacilli; Bacillales; Paenibacillaceae; Paenibacillus.	0.290068	0.180903	0.19802	0.331009	0.313832	0.312059	0.212987	0.161123	0.233059	0.305786	0.201657	0.259498	1184	1093	2874	5151	0.229858	0.212192	0.55795	47.05
GCA_002841735.1_ASM284173v1_genomic	PHAP01000001	Candidatus Dependentiae bacterium HGW-Dependentiae-1 (groundwater metagenome)	Bacteria; Candidatus Dependentiae.	0.276669	0.175656	0.21383	0.333845	0.315293	0.311617	0.217352	0.155739	0.270386	0.32868	0.19624	0.204694	31	49	123	203	0.152709	0.241379	0.605911	42.9
GCA_900113115.1_IMG-taxon_2687453813_annotated_assembly_genomic	FOOF01000061	Duganella sp. CF458	Bacteria; Proteobacteria; Betaproteobacteria; Burkholderiales; Oxalobacteraceae; Duganella.	0.216282	0.133953	0.26329	0.386475	0.266197	0.284519	0.257788	0.191496	0.091308	0.100707	0.441157	0.366828	2065	582	1798	4445	0.464567	0.130934	0.404499	63
GCA_900163545.1_ASM90016354v1_genomic	FUHW01000053	Arthrobacter rhombi	Bacteria; Actinobacteria; Micrococcales; Micrococcaceae; Arthrobacter.	0.195988	0.133577	0.253036	0.417399	0.244381	0.282665	0.280539	0.192415	0.096192	0.108222	0.463193	0.332392	1003	783	413	2199	0.456116	0.356071	0.187813	64.2
GCA_001002325.1_ASM100232v1_genomic	LCNZ01000001	Candidatus Amesbacteria bacterium GW2011_GWB1_47_19 (groundwater metagenome)	Bacteria; Candidatus Amesbacteria.	0.285496	0.183975	0.200263	0.330266	0.299607	0.309744	0.225076	0.165573	0.233316	0.261693	0.250577	0.254414	186	82	212	480	0.3875	0.170833	0.441667	47
GCA_900104095.1_IMG-taxon_2639762659_annotated_assembly_genomic	FNJO01000044	Ralstonia sp. 25mfcol4.1	Bacteria; Proteobacteria; Betaproteobacteria; Burkholderiales; Burkholderiaceae; Ralstonia.	0.20141	0.123445	0.279101	0.396044	0.245806	0.285707	0.271546	0.196941	0.065387	0.086544	0.438407	0.409661	3008	720	931	4659	0.645632	0.15454	0.199828	63.717
GCA_000831065.1_ASM83106v1_genomic	CP007512	Bacillus bombysepticus str. Wang	Bacteria; Firmicutes; Bacilli; Bacillales; Bacillaceae; Bacillus.	0.315476	0.200838	0.153826	0.329859	0.337497	0.323348	0.196147	0.143007	0.382473	0.361819	0.101967	0.153741	647	689	2836	4172	0.155081	0.165149	0.67977	34.9754
GCA_001429255.1_Root930_genomic	LMJI01000001	Cellulomonas sp. Root930	Bacteria; Actinobacteria; Micrococcales; Cellulomonadaceae; Cellulomonas.	0.163351	0.111061	0.280343	0.445245	0.22288	0.284502	0.292346	0.200274	0.018805	0.025379	0.53335	0.422466	2070	357	29	2456	0.842834	0.145358	0.011808	73.6
GCA_900105455.1_IMG-taxon_2634166274_annotated_assembly_genomic	FNSF01000008	Tenacibaculum sp. MAR_2009_124	Bacteria; Bacteroidetes; Flavobacteriia; Flavobacteriales; Flavobacteriaceae; Tenacibaculum.	0.350419	0.21878	0.1239	0.306901	0.362745	0.302042	0.194958	0.140255	0.367952	0.397926	0.10777	0.126352	160	516	2337	3013	0.053103	0.171258	0.775639	31.1
GCA_000973725.1_ASM97372v1_genomic	CP009621	Pontibacter korlensis	Bacteria; Bacteroidetes; Cytophagia; Cytophagales; Hymenobacteraceae; Pontibacter.	0.2803	0.160679	0.214392	0.344629	0.32946	0.300243	0.20946	0.160837	0.209597	0.256742	0.2608	0.272861	241	655	1571	2467	0.09769	0.265505	0.636806	47.3
GCA_001885945.1_ASM188594v1_genomic	JXKQ01000001	Enterococcus hermanniensis	Bacteria; Firmicutes; Bacilli; Lactobacillales; Enterococcaceae; Enterococcus.	0.297628	0.198593	0.156261	0.347518	0.334711	0.314155	0.207303	0.143831	0.34251	0.345777	0.153562	0.158151	146	270	967	1383	0.105568	0.195228	0.699205	37.4
GCA_001916395.1_ASM191639v1_genomic	MNSJ01000021	Eubacterium sp. 41_20 (human gut metagenome)	Bacteria; Firmicutes; Clostridia; Clostridiales; Eubacteriaceae; Eubacterium.	0.326931	0.162106	0.159179	0.351784	0.342785	0.304075	0.200328	0.152812	0.26151	0.300349	0.192044	0.246096	264	501	1019	1784	0.147982	0.28083	0.571188	41.7
GCA_900167145.1_IMG-taxon_2582581326_annotated_assembly_genomic	FUWG01000032	Treponema porcinum	Bacteria; Spirochaetes; Spirochaetales; Spirochaetaceae; Treponema.	0.2993	0.174659	0.185769	0.340273	0.328058	0.295911	0.221162	0.154868	0.26793	0.323457	0.208142	0.200471	318	437	859	1614	0.197026	0.270756	0.532218	43.1
GCA_001438315.1_ASM143831v1_genomic	LIBS01000001	Actinobacteria bacterium BACL2 MAG-120920-bin34 (marine metagenome)	Bacteria; Actinobacteria.	0.272235	0.161321	0.192275	0.374169	0.271572	0.307244	0.241273	0.179912	0.290768	0.357576	0.17832	0.173336	98	115	215	428	0.228972	0.268692	0.502336	44.2
GCA_001427305.1_Root1480D1_genomic	LMFZ01000001	Duganella sp. Root1480D1	Bacteria; Proteobacteria; Betaproteobacteria; Burkholderiales; Oxalobacteraceae; Duganella.	0.218204	0.133553	0.262108	0.386136	0.269988	0.288138	0.254162	0.18771	0.093756	0.103348	0.44051	0.362382	1524	411	1499	3434	0.443797	0.119685	0.436517	63
GCA_000252685.2_ASM25268v2_genomic	AFXS01000329	Candidatus Arthromitus sp. SFB-2	Bacteria; Firmicutes; Clostridia; Clostridiales; Clostridiaceae; Candidatus Arthromitus.	0.393647	0.22226	0.093499	0.290594	0.367889	0.337753	0.155177	0.139182	0.37292	0.443169	0.05368	0.130232	94	187	403	684	0.137427	0.273392	0.589181	28
GCA_002684005.1_ASM268400v1_genomic	NYUF01000011	Balneola sp. (marine metagenome)	Bacteria; Balneolaeota; Balneolia; Balneolales; Balneolaceae; Balneola.	0.31217	0.187941	0.157209	0.34268	0.341281	0.303082	0.204186	0.151571	0.326723	0.361022	0.147758	0.163651	330	295	921	1546	0.213454	0.190815	0.595731	38.1
GCA_002556365.1_ASM255636v1_genomic	NUEU01000064	Bacillus sp. AFS002410	Bacteria; Firmicutes; Bacilli; Bacillales; Bacillaceae; Bacillus.	0.325131	0.206236	0.145668	0.322964	0.335072	0.324505	0.197164	0.143259	0.389995	0.382082	0.10236	0.125564	480	453	2308	3241	0.148102	0.139772	0.712126	38.5
GCA_002883845.1_FW306-02-H05-AB_genomic	POHN01000100	Pseudomonas sp. FW306-02-H05-AB	Bacteria; Proteobacteria; Gammaproteobacteria; Pseudomonadales; Pseudomonadaceae; Pseudomonas.	0.222425	0.145028	0.267529	0.365018	0.270976	0.299652	0.23469	0.194682	0.112216	0.152472	0.39412	0.341192	2804	610	1604	5018	0.558788	0.121562	0.319649	60.7
GCA_000685315.1_SOAPdenovo_v1.05_genomic	ARYM01000001	Hyphomonas polymorpha PS728	Bacteria; Proteobacteria; Alphaproteobacteria; Rhodobacterales; Hyphomonadaceae; Hyphomonas.	0.213293	0.126175	0.257894	0.402638	0.25353	0.281105	0.269407	0.195958	0.089765	0.150815	0.418324	0.341097	1463	441	498	2402	0.609076	0.183597	0.207327	62.3
GCA_001873435.1_ASM187343v1_genomic	MNZB01000004	Candidatus Pacebacteria bacterium CG2_30_36_39 (groundwater metagenome)	Bacteria; Candidatus Pacebacteria.	0.310925	0.178966	0.16314	0.346969	0.344789	0.301372	0.206682	0.147157	0.330876	0.418665	0.126092	0.124367	12	50	137	199	0.060302	0.251256	0.688442	35.7
GCA_003003615.1_ASM300361v1_genomic	PVWD01000001	filamentous cyanobacterium CCP2	Bacteria; Cyanobacteria.	0.233658	0.177148	0.245381	0.343814	0.289606	0.302342	0.23342	0.174633	0.218245	0.279719	0.235258	0.266778	904	1231	1428	3563	0.253719	0.345495	0.400786	48.4
GCA_000830205.1_ASM83020v1_genomic	JQIQ01000001	Sulfurovum sp. PC08-66 (biofilm metagenome)	Bacteria; Proteobacteria; Epsilonproteobacteria; Sulfurovum.	0.315055	0.168339	0.181177	0.335429	0.335248	0.315474	0.196386	0.152902	0.252953	0.318708	0.238979	0.189183	170	244	530	944	0.180085	0.258475	0.561441	37.8
GCA_001295765.1_ASM129576v1_genomic	LJHO01000001	Novosphingobium sp. AAP1	Bacteria; Proteobacteria; Alphaproteobacteria; Sphingomonadales; Sphingomonadaceae; Novosphingobium.	0.195096	0.116634	0.274342	0.413928	0.23805	0.280538	0.276169	0.205243	0.063929	0.118476	0.443007	0.374588	1971	228	465	2664	0.739865	0.085586	0.17455	64.3
GCA_001825075.1_ASM182507v1_genomic	MHUU01000001	Candidatus Yonathbacteria bacterium RIFCSPLOWO2_01_FULL_43_20 (subsurface metagenome)	Bacteria; Candidatus Yonathbacteria.	0.291057	0.147011	0.201049	0.360882	0.320821	0.304578	0.216259	0.158342	0.254677	0.301992	0.221703	0.221627	11	54	138	203	0.054187	0.26601	0.679803	44.2
GCA_000018945.1_ASM1894v1_genomic	CP000916	Thermotoga neapolitana DSM 4359	Bacteria; Thermotogae; Thermotogales; Thermotogaceae; Thermotoga.	0.312278	0.159229	0.173316	0.355177	0.317998	0.332921	0.184097	0.164984	0.250891	0.20561	0.273031	0.270469	1171	144	259	1574	0.743964	0.091487	0.164549	46.9
GCA_001875665.1_ASM187566v1_genomic	MLAL01000016	Corynebacterium sp. NML130628	Bacteria; Actinobacteria; Corynebacteriales; Corynebacteriaceae; Corynebacterium.	0.211095	0.135551	0.245499	0.407856	0.272501	0.286649	0.265144	0.175706	0.108297	0.149098	0.40032	0.342286	185	539	565	1289	0.143522	0.418154	0.438324	60.6
GCA_002969175.1_ASM296917v1_genomic	CP014331	Clostridium sp. MF28	Bacteria; Firmicutes; Clostridia; Clostridiales; Clostridiaceae; Clostridium.	0.375632	0.199882	0.10511	0.319376	0.360661	0.320041	0.176749	0.142549	0.417666	0.388785	0.071109	0.12244	293	965	2471	3729	0.078573	0.258783	0.662644	35.9
GCA_001818975.1_ASM181897v1_genomic	MHLJ01000001	Candidatus Lloydbacteria bacterium RIFCSPHIGHO2_01_FULL_54_11 (subsurface metagenome)	Bacteria; Candidatus Lloydbacteria.	0.25854	0.144526	0.221337	0.375597	0.30484	0.29541	0.227132	0.172619	0.149393	0.160116	0.376418	0.314042	44	69	92	205	0.214634	0.336585	0.44878	54.6
GCA_002842215.1_ASM284221v1_genomic	PHCC01000006	Betaproteobacteria bacterium HGW-Betaproteobacteria-9 (groundwater metagenome)	Bacteria; Proteobacteria; Betaproteobacteria.	0.206728	0.122513	0.281341	0.389419	0.251639	0.290793	0.257443	0.200125	0.066474	0.076838	0.473056	0.383631	3143	228	392	3763	0.835238	0.06059	0.104172	65.4
GCA_900101615.1_IMG-taxon_2623620456_annotated_assembly_genomic	FMZX01000119	Belnapia rosea	Bacteria; Proteobacteria; Alphaproteobacteria; Rhodospirillales; Acetobacteraceae; Belnapia.	0.174228	0.107274	0.298989	0.419509	0.215236	0.279888	0.283003	0.221873	0.037776	0.075991	0.48171	0.404524	3141	976	339	4456	0.704892	0.219031	0.076077	69.75
GCA_000173115.1_ASM17311v1_genomic	ABVW01000021	Flavobacteria bacterium MS024-3C	Bacteria; Bacteroidetes; Flavobacteriia.	0.316104	0.202497	0.148772	0.332626	0.328696	0.309138	0.217647	0.14452	0.320687	0.336753	0.178248	0.164312	64	243	720	1027	0.062317	0.236611	0.701071	38.7
GCA_001748225.1_ASM174822v1_genomic	BDFE01000001	Desulfoplanes formicivorans	Bacteria; Proteobacteria; Deltaproteobacteria; Desulfovibrionales; Desulfomicrobiaceae; Desulfoplanes.	0.255597	0.148614	0.244668	0.35112	0.283221	0.310257	0.227285	0.179236	0.130315	0.21058	0.36421	0.294895	799	453	577	1829	0.436851	0.247676	0.315473	54
GCA_000999865.1_ASM99986v1_genomic	LCGP01000001	Parcubacteria group bacterium GW2011_GWC1_43_61 (groundwater metagenome)	Bacteria; unclassified Parcubacteria group.	0.325422	0.192229	0.153206	0.329142	0.334847	0.308397	0.204702	0.152053	0.263438	0.276543	0.229338	0.230681	78	38	208	324	0.240741	0.117284	0.641975	42.3
GCA_900101265.1_IMG-taxon_2684623005_annotated_assembly_genomic	FMZS01000036	Massilia sp. PDC64	Bacteria; Proteobacteria; Betaproteobacteria; Burkholderiales; Oxalobacteraceae; Massilia.	0.205637	0.12326	0.272868	0.398235	0.254257	0.281654	0.26773	0.196359	0.056846	0.055064	0.487316	0.400774	3381	524	1392	5297	0.638286	0.098924	0.26279	65.4
GCA_001816375.1_ASM181637v1_genomic	MHBV01000001	Candidatus Blackburnbacteria bacterium RIFCSPHIGHO2_01_FULL_40_17 (subsurface metagenome)	Bacteria; Candidatus Blackburnbacteria.	0.309447	0.175402	0.162846	0.352305	0.326247	0.301985	0.211533	0.160234	0.347032	0.313904	0.151793	0.187271	36	37	117	190	0.189474	0.194737	0.615789	39.4
GCA_000152805.1_ASM15280v1_genomic	CH902581	Maritimibacter alkaliphilus HTCC2654	Bacteria; Proteobacteria; Alphaproteobacteria; Rhodobacterales; Rhodobacteraceae; Maritimibacter.	0.212589	0.12616	0.248986	0.412265	0.259768	0.28943	0.26232	0.188483	0.071588	0.099976	0.448123	0.380314	1664	308	399	2371	0.701814	0.129903	0.168283	64.1
GCA_001898585.1_ASM189858v1_genomic	MKUI01000001	Aeromonas sp. 62-46 (bioreactor metagenome)	Bacteria; Proteobacteria; Gammaproteobacteria; Aeromonadales; Aeromonadaceae; Aeromonas.	0.220694	0.126576	0.28448	0.36825	0.274729	0.301756	0.229392	0.194123	0.06254	0.110877	0.459455	0.367128	1893	321	904	3118	0.60712	0.102951	0.289929	60.8
GCA_002027145.1_ASM202714v1_genomic	MWJN01000001	Microbispora sp. GKU 823	Bacteria; Actinobacteria; Streptosporangiales; Streptosporangiaceae; Microbispora.	0.174549	0.115329	0.28087	0.429251	0.227281	0.279008	0.278952	0.214759	0.030025	0.031268	0.522743	0.415965	3483	662	222	4367	0.797573	0.151591	0.050836	71.3
GCA_001725615.1_ASM172561v1_genomic	MEFL01000001	Thiobacillus sp. SCN 62-729 (bioreactor metagenome)	Bacteria; Proteobacteria; Betaproteobacteria; Nitrosomonadales; Thiobacillaceae; Thiobacillus.	0.21155	0.130423	0.274117	0.38391	0.260247	0.298352	0.247676	0.193724	0.095437	0.115962	0.433446	0.355155	295	52	114	461	0.639913	0.112798	0.247289	63.2
GCA_002733465.1_ASM273346v1_genomic	NVVT01000022	Kangiella sp. (marine metagenome)	Bacteria; Proteobacteria; Gammaproteobacteria; Oceanospirillales; Kangiellaceae; Kangiella.	0.311417	0.203907	0.158078	0.326598	0.329837	0.308198	0.206864	0.155529	0.328408	0.374856	0.140337	0.152419	331	579	1212	2122	0.155985	0.272856	0.571159	43.95
GCA_001871315.1_ASM187131v1_genomic	MNUZ01000099	Helicobacteraceae bacterium CG1_02_36_14 (groundwater metagenome)	Bacteria; Proteobacteria; Epsilonproteobacteria; Campylobacterales; Helicobacteraceae.	0.332876	0.181623	0.155903	0.329598	0.343866	0.318459	0.196511	0.141164	0.325821	0.375391	0.146082	0.152705	209	321	875	1405	0.148754	0.22847	0.622776	36
GCA_002259605.1_ASM225960v1_genomic	MWWR01000001	Pseudoscardovia radai	Bacteria; Actinobacteria; Bifidobacteriales; Bifidobacteriaceae; Pseudoscardovia.	0.222792	0.131978	0.240574	0.404656	0.270611	0.262633	0.280752	0.186006	0.049948	0.078496	0.513653	0.357904	818	314	209	1341	0.609993	0.234154	0.155854	65
GCA_001664085.1_ASM166408v1_genomic	CP013505	Rhizobium sp. N1341	Bacteria; Proteobacteria; Alphaproteobacteria; Rhizobiales; Rhizobiaceae; Rhizobium/Agrobacterium group; Rhizobium.	0.225498	0.134766	0.250877	0.388859	0.255796	0.295288	0.25862	0.190295	0.085892	0.140611	0.442326	0.331171	3153	788	1031	4972	0.634151	0.158488	0.207361	60.8
GCA_001804605.1_ASM180460v1_genomic	MHAE01000001	Ignavibacteria bacterium RBG_13_36_8 (sediment metagenome)	Bacteria; Ignavibacteriae; Ignavibacteria.	0.338711	0.193583	0.143478	0.324228	0.340865	0.318956	0.191793	0.14838	0.326306	0.34219	0.159228	0.172246	217	184	675	1076	0.201673	0.171004	0.627323	35.5
GCA_001872945.1_ASM187294v1_genomic	MNYC01000059	bacterium CG2_30_37_16 (groundwater metagenome)	Bacteria.	0.342597	0.178408	0.136143	0.342851	0.346349	0.309464	0.198708	0.145492	0.322832	0.336339	0.166885	0.173944	24	45	166	235	0.102128	0.191489	0.706383	37.2
GCA_000785105.2_ASM78510v2_genomic	CP018906	Lactobacillus curieae	Bacteria; Firmicutes; Bacilli; Lactobacillales; Lactobacillaceae; Lactobacillus.	0.310149	0.186414	0.161564	0.341873	0.333217	0.311364	0.212685	0.142734	0.284191	0.357803	0.180489	0.177517	124	376	978	1478	0.083897	0.254398	0.661705	39.8
GCA_002785325.1_ASM278532v1_genomic	PFMH01000111	bacterium (Candidatus Howlettbacteria) CG_4_10_14_0_8_um_filter_40_9 (groundwater metagenome)	Bacteria.	0.348871	0.157917	0.147932	0.34528	0.362467	0.300609	0.190135	0.146799	0.319495	0.279002	0.187748	0.213755	47	87	205	339	0.138643	0.256637	0.60472	45.7
GCA_002802945.1_ASM280294v1_genomic	NOWW01000001	Streptomyces sp. TSRI0384-2	Bacteria; Actinobacteria; Streptomycetales; Streptomycetaceae; Streptomyces.	0.156448	0.106373	0.293731	0.443447	0.225199	0.262993	0.295954	0.215854	0.029664	0.02668	0.57185	0.371807	3468	392	107	3967	0.874212	0.098815	0.026973	71.8
GCA_001810705.1_ASM181070v1_genomic	KV802477	Streptococcus sp. HMSC061D01	Bacteria; Firmicutes; Bacilli; Lactobacillales; Streptococcaceae; Streptococcus.	0.301	0.1864	0.174548	0.338051	0.344994	0.310076	0.20293	0.142001	0.29181	0.368434	0.157137	0.182619	289	271	954	1514	0.190885	0.178996	0.630119	39.9
GCA_001038455.1_ASM103845v1_genomic	LDUY01000001	Fructobacillus sp. EFB-N1	Bacteria; Firmicutes; Bacilli; Lactobacillales; Leuconostocaceae; Fructobacillus.	0.271076	0.19417	0.178023	0.356732	0.329881	0.302311	0.231721	0.136087	0.223329	0.318698	0.219537	0.238436	168	107	829	1104	0.152174	0.09692	0.750906	43.6
GCA_002783465.1_ASM278346v1_genomic	PFGN01000371	Candidatus Omnitrophica bacterium CG12_big_fil_rev_8_21_14_0_65_50_5 (groundwater metagenome)	Bacteria; Candidatus Omnitrophica.	0.280342	0.173291	0.205998	0.340369	0.310145	0.310432	0.210337	0.169104	0.166402	0.230059	0.303998	0.299558	87	43	125	255	0.341176	0.168627	0.490196	48.8
GCA_900100175.1_IMG-taxon_2634166324_annotated_assembly_genomic	FNEM01000045	Ferrimonas sediminum	Bacteria; Proteobacteria; Gammaproteobacteria; Alteromonadales; Ferrimonadaceae; Ferrimonas.	0.231987	0.143353	0.264514	0.360146	0.291658	0.296306	0.226103	0.185933	0.103336	0.172059	0.372753	0.351852	1146	512	1505	3163	0.362314	0.161872	0.475814	57.3
GCA_000434095.1_MGS47_genomic	FR894225	Bacteroides fragilis CAG:47	Bacteria; Bacteroidetes; Bacteroidia; Bacteroidales; Bacteroidaceae; Bacteroides; environmental samples.	0.294026	0.178479	0.189574	0.337921	0.32956	0.304378	0.20548	0.160583	0.237621	0.292958	0.231704	0.237717	237	139	723	1099	0.215651	0.126479	0.657871	43.6
GCA_000019065.1_ASM1906v1_genomic	CP000923	Thermoanaerobacter sp. X514	Bacteria; Firmicutes; Clostridia; Thermoanaerobacterales; Thermoanaerobacteraceae; Thermoanaerobacter.	0.35402	0.185205	0.121094	0.339681	0.347654	0.327365	0.18198	0.143	0.386502	0.35188	0.105681	0.155937	494	283	1080	1857	0.26602	0.152396	0.581583	34
GCA_000817245.1_ASM81724v1_genomic	JQNX01000001	Methylacidiphilum kamchatkense Kam1	Bacteria; Verrucomicrobia; Methylacidiphilae; Methylacidiphilales; Methylacidiphilaceae; Methylacidiphilum.	0.291329	0.197161	0.194212	0.317299	0.307322	0.318477	0.209063	0.165138	0.292771	0.349735	0.171398	0.186096	317	215	684	1216	0.260691	0.176809	0.5625	40.35
GCA_000190575.1_ASM19057v1_genomic	CP002530	Bacteroides salanitronis DSM 18170	Bacteria; Bacteroidetes; Bacteroidia; Bacteroidales; Bacteroidaceae; Bacteroides.	0.284905	0.186117	0.194218	0.33476	0.33254	0.294138	0.204301	0.169021	0.211437	0.225268	0.290236	0.273059	701	196	1325	2222	0.315482	0.088209	0.59631	46.4428
GCA_000959325.1_ASM95932v1_genomic	CP009549	Burkholderia sp. 2002721687	Bacteria; Proteobacteria; Betaproteobacteria; Burkholderiales; Burkholderiaceae; Burkholderia.	0.189351	0.127601	0.276563	0.406485	0.239492	0.280831	0.277955	0.201721	0.051352	0.069909	0.450352	0.428388	3541	484	742	4767	0.742815	0.101531	0.155653	66.6711
GCA_900199185.1_IMG-taxon_2718218511_annotated_assembly_genomic	OBMI01000006	Sphingomonas guangdongensis	Bacteria; Proteobacteria; Alphaproteobacteria; Sphingomonadales; Sphingomonadaceae; Sphingomonas.	0.188812	0.112416	0.27505	0.423722	0.228055	0.27688	0.28332	0.211745	0.04537	0.074242	0.471011	0.409377	1871	443	307	2621	0.71385	0.169019	0.117131	68.6
GCA_001824135.1_ASM182413v1_genomic	MHWM01000001	Candidatus Zambryskibacteria bacterium RIFCSPLOWO2_02_FULL_39_14 (subsurface metagenome)	Bacteria; Candidatus Zambryskibacteria.	0.320502	0.163436	0.174513	0.341549	0.336426	0.304763	0.20816	0.150651	0.313556	0.377112	0.148043	0.161267	18	35	93	146	0.123288	0.239726	0.636986	38.8
GCA_002979475.1_ASM297947v1_genomic	PCOY01000001	Microbacterium sp. MYb62	Bacteria; Actinobacteria; Micrococcales; Microbacteriaceae; Microbacterium.	0.184332	0.115608	0.267352	0.432708	0.22686	0.291715	0.284601	0.196824	0.048775	0.063571	0.511163	0.376491	2385	321	122	2828	0.843352	0.113508	0.04314	69.5
GCA_001003675.1_ASM100367v1_genomic	LCPP01000001	Candidatus Amesbacteria bacterium GW2011_GWA1_48_9 (groundwater metagenome)	Bacteria; Candidatus Amesbacteria.	0.275057	0.186755	0.206964	0.331224	0.292686	0.309013	0.228641	0.169646	0.220455	0.259804	0.260565	0.259154	144	85	197	426	0.338028	0.199531	0.462441	47.7
GCA_900142695.1_IMG-taxon_2700988712_annotated_assembly_genomic	FRBU01000101	Flavobacterium xanthum	Bacteria; Bacteroidetes; Flavobacteriia; Flavobacteriales; Flavobacteriaceae; Flavobacterium.	0.341868	0.21513	0.13421	0.308793	0.350056	0.313476	0.2025	0.133968	0.345641	0.365554	0.144335	0.14447	158	460	1809	2427	0.065101	0.189534	0.745365	34.4
GCA_002256875.1_ASM225687v1_genomic	NCIU01000599	Sphingomonadales bacterium 39-62-4 (mine drainage metagenome)	Bacteria; Proteobacteria; Alphaproteobacteria; Sphingomonadales; unclassified Sphingomonadales.	0.209844	0.124419	0.258313	0.407424	0.250417	0.283626	0.264472	0.201485	0.102771	0.148708	0.400662	0.347854	491	74	115	680	0.722059	0.108824	0.169118	62.2
GCA_000970615.1_ASM97061v1_genomic	KQ033927	Pseudomonas sp. 10B238	Bacteria; Proteobacteria; Gammaproteobacteria; Pseudomonadales; Pseudomonadaceae; Pseudomonas.	0.211131	0.135077	0.278465	0.375327	0.268997	0.298397	0.233632	0.198974	0.105359	0.152625	0.396647	0.34537	2176	535	898	3609	0.602937	0.148241	0.248822	60.7
GCA_001815745.1_ASM181574v1_genomic	KV821791	Corynebacterium sp. HMSC064E07	Bacteria; Actinobacteria; Corynebacteriales; Corynebacteriaceae; Corynebacterium.	0.211278	0.135524	0.240903	0.412295	0.268917	0.281751	0.26872	0.180612	0.100009	0.202014	0.375844	0.322133	194	665	656	1515	0.128053	0.438944	0.433003	60.6
GCA_001783275.1_ASM178327v1_genomic	MFRH01000001	Candidatus Margulisbacteria bacterium GWF2_35_9 (subsurface metagenome)	Bacteria; Candidatus Margulisbacteria.	0.34269	0.1867	0.150042	0.320569	0.344584	0.319101	0.191139	0.145211	0.34494	0.364333	0.132345	0.158392	80	146	403	629	0.127186	0.232114	0.6407	34.5
GCA_001003415.1_ASM100341v1_genomic	LCPD01000001	Microgenomates group bacterium GW2011_GWA1_48_10 (groundwater metagenome)	Bacteria.	0.286733	0.169669	0.207891	0.335707	0.306909	0.310976	0.220958	0.161143	0.208391	0.259077	0.288228	0.244297	153	128	193	474	0.322785	0.270042	0.407173	47.4
GCA_002276245.1_ASM227624v1_genomic	NQNW01000100	Streptomyces sp. alain-838	Bacteria; Actinobacteria; Streptomycetales; Streptomycetaceae; Streptomyces.	0.168514	0.112736	0.284894	0.433856	0.233525	0.268171	0.286016	0.212288	0.034093	0.030772	0.545414	0.38972	3410	755	201	4366	0.781035	0.172927	0.046038	71.8
GCA_001918185.1_ASM191818v1_genomic	MNFL01000011	Chloroflexi bacterium 13_1_40CM_4_69_19 (soil metagenome)	Bacteria; Chloroflexi.	0.187782	0.102806	0.278231	0.431181	0.242942	0.291218	0.261488	0.204352	0.038829	0.048927	0.508339	0.403905	72	62	16	150	0.48	0.413333	0.106667	69.9
GCA_002282435.1_ASM228243v1_genomic	NCJJ01000050	Rhodospirillales bacterium 39-66-50 (mine drainage metagenome)	Bacteria; Proteobacteria; Alphaproteobacteria; Rhodospirillales; unclassified Rhodospirillales.	0.211315	0.124408	0.26571	0.398566	0.249598	0.291002	0.260409	0.198992	0.045623	0.078245	0.490258	0.385873	1717	825	337	2879	0.596388	0.286558	0.117055	66.2
GCA_002939785.1_ASM293978v1_genomic	MDEC01000001	Xanthomonas codiaei	Bacteria; Proteobacteria; Gammaproteobacteria; Xanthomonadales; Xanthomonadaceae; Xanthomonas.	0.191423	0.124862	0.287031	0.396684	0.250784	0.278076	0.263343	0.207797	0.062564	0.090449	0.44594	0.401048	2192	380	464	3036	0.722003	0.125165	0.152833	66
GCA_001722075.1_ASM172207v1_genomic	MEBP01000001	Salinivibrio sp. DV	Bacteria; Proteobacteria; Gammaproteobacteria; Vibrionales; Vibrionaceae; Salinivibrio.	0.24266	0.166592	0.229839	0.360909	0.299955	0.297889	0.23002	0.172137	0.199961	0.266275	0.272309	0.261455	423	383	1506	2312	0.182958	0.165657	0.651384	50.2
GCA_900105695.1_IMG-taxon_2634166371_annotated_assembly_genomic	FNST01000002	Streptomyces melanosporofaciens	Bacteria; Actinobacteria; Streptomycetales; Streptomycetaceae; Streptomyces.	0.165778	0.112173	0.289722	0.432327	0.226147	0.263994	0.293086	0.216772	0.03811	0.051438	0.50788	0.402572	5333	1105	381	6819	0.782079	0.162047	0.055873	71
GCA_000224615.1_Prev_oulo_F0390_V1_genomic	JH114215	Prevotella oulorum F0390	Bacteria; Bacteroidetes; Bacteroidia; Bacteroidales; Prevotellaceae; Prevotella.	0.286489	0.165014	0.197014	0.351483	0.3383	0.294488	0.201777	0.165436	0.200905	0.263816	0.288086	0.247193	45	75	285	405	0.111111	0.185185	0.703704	46.8
GCA_001768485.1_ASM176848v1_genomic	MENZ01000001	Bacteroidetes bacterium GWE2_41_25 (subsurface metagenome)	Bacteria; Bacteroidetes.	0.328358	0.168661	0.173729	0.329252	0.321256	0.310115	0.206179	0.162449	0.27973	0.323375	0.189059	0.207835	399	313	692	1404	0.284188	0.222934	0.492877	40.8
GCA_002017935.1_ASM201793v1_genomic	MUFW01000001	Flavobacterium sp. LM4	Bacteria; Bacteroidetes; Flavobacteriia; Flavobacteriales; Flavobacteriaceae; Flavobacterium.	0.341304	0.213725	0.135271	0.3097	0.355561	0.305977	0.201135	0.137327	0.347644	0.376535	0.135027	0.140794	186	397	2234	2817	0.066028	0.14093	0.793042	34.2
GCA_000585335.1_ASM58533v1_genomic	KK073872	Cloacibacillus evryensis DSM 19522	Bacteria; Synergistetes; Synergistia; Synergistales; Synergistaceae; Cloacibacillus.	0.265486	0.145404	0.209483	0.379627	0.278655	0.298994	0.234466	0.187886	0.133725	0.125357	0.412087	0.328831	192	228	350	770	0.249351	0.296104	0.454545	56.1
GCA_900107855.1_IMG-taxon_2634166328_annotated_assembly_genomic	FNRJ01000050	Marinobacterium georgiense DSM 11526	Bacteria; Proteobacteria; Gammaproteobacteria; Oceanospirillales; Marinobacterium.	0.229168	0.142033	0.26846	0.36034	0.285818	0.298775	0.224852	0.190556	0.142396	0.226348	0.309567	0.321688	1807	291	867	2965	0.609444	0.098145	0.292411	55.1
GCA_002841175.1_ASM284117v1_genomic	PHEI01000003	Alphaproteobacteria bacterium HGW-Alphaproteobacteria-17 (groundwater metagenome)	Bacteria; Proteobacteria; Alphaproteobacteria.	0.208632	0.118917	0.257402	0.415048	0.245865	0.280769	0.268922	0.204444	0.074592	0.112979	0.440836	0.371594	1355	392	460	2207	0.613956	0.177617	0.208428	64.8
GCA_900099905.1_IMG-taxon_2675903064_annotated_assembly_genomic	FNEE01000061	Mesorhizobium muleiense	Bacteria; Proteobacteria; Alphaproteobacteria; Rhizobiales; Phyllobacteriaceae; Mesorhizobium.	0.217924	0.134242	0.250832	0.397001	0.249141	0.29295	0.263619	0.19429	0.08528	0.125427	0.439033	0.35026	3177	1145	751	5073	0.626257	0.225705	0.148039	62.3
GCA_002774275.1_ASM277427v1_genomic	PEYU01000037	candidate division WWE3 bacterium CG08_land_8_20_14_0_20_41_10 (groundwater metagenome)	Bacteria; candidate division WWE3.	0.319362	0.184431	0.155267	0.34094	0.335444	0.309459	0.201127	0.153983	0.285176	0.318846	0.178211	0.217781	50	56	136	242	0.206612	0.231405	0.561983	40.6
GCA_002753995.1_ASM275399v1_genomic	CP024478	Pseudomonas sp. HLS-6	Bacteria; Proteobacteria; Gammaproteobacteria; Pseudomonadales; Pseudomonadaceae; Pseudomonas.	0.214844	0.137536	0.27619	0.371429	0.270602	0.297202	0.233289	0.198907	0.103571	0.15469	0.398619	0.343121	2329	432	1145	3906	0.596262	0.110599	0.293139	60.7
GCA_000478945.1_CspBV3AC2v1.0_genomic	AWXD01000001	Peptoniphilus sp. BV3AC2	Bacteria; Firmicutes; Tissierellia; Tissierellales; Peptoniphilaceae; Peptoniphilus.	0.364131	0.181503	0.124327	0.330039	0.365506	0.319355	0.180768	0.134372	0.411363	0.316317	0.148415	0.123904	314	256	869	1439	0.218207	0.177901	0.603892	34.2
GCA_000190595.1_ASM19059v1_genomic	CP002534	Cellulophaga lytica DSM 7489	Bacteria; Bacteroidetes; Flavobacteriia; Flavobacteriales; Flavobacteriaceae; Cellulophaga.	0.349744	0.211803	0.120119	0.318335	0.356192	0.302711	0.203859	0.137239	0.38623	0.40226	0.104289	0.107221	68	339	1887	2294	0.029643	0.147777	0.822581	32.05
GCA_001751075.1_ASM175107v1_genomic	MAVP01000001	Desulfobacterales bacterium S7086C20 (marine sediment metagenome)	Bacteria; Proteobacteria; Deltaproteobacteria; Desulfobacterales.	0.28922	0.159092	0.19476	0.356928	0.301763	0.311899	0.209813	0.176526	0.227842	0.28228	0.243761	0.246118	327	346	406	1079	0.303058	0.320667	0.376274	46.5
GCA_900100345.1_IMG-taxon_2617270934_annotated_assembly_genomic	FMTT01000113	Paenibacillus tianmuensis	Bacteria; Firmicutes; Bacilli; Bacillales; Paenibacillaceae; Paenibacillus.	0.257868	0.162242	0.22566	0.354229	0.301325	0.305344	0.220409	0.172922	0.153003	0.187301	0.308169	0.351527	1220	887	2057	4164	0.292988	0.213016	0.493996	52.5
GCA_002813245.1_ASM281324v1_genomic	PHUF01000002	Novosphingobium kunmingense	Bacteria; Proteobacteria; Alphaproteobacteria; Sphingomonadales; Sphingomonadaceae; Novosphingobium.	0.203194	0.119582	0.263987	0.413236	0.244671	0.27875	0.268956	0.207622	0.070856	0.101327	0.469806	0.35801	1655	468	336	2459	0.673038	0.190321	0.136641	65.7
GCA_000368305.1_Acin_sp_CIP_102129_V1_genomic	KB849332	Acinetobacter sp. CIP 102129	Bacteria; Proteobacteria; Gammaproteobacteria; Pseudomonadales; Moraxellaceae; Acinetobacter.	0.256506	0.174032	0.214093	0.355368	0.322004	0.299547	0.218885	0.159564	0.258138	0.356906	0.177604	0.207351	106	98	605	809	0.131026	0.121137	0.747837	40.8
GCA_001399705.1_ASM139970v1_genomic	LJCR01000001	Kouleothrix aurantiaca	Bacteria; Chloroflexi; Kouleothrix.	0.215372	0.118997	0.278921	0.38671	0.261936	0.294803	0.245035	0.198226	0.077109	0.122526	0.423033	0.377333	272	581	454	1307	0.20811	0.444529	0.34736	62.5
GCA_002727065.1_ASM272706v1_genomic	PDVP01000010	Phyllobacteriaceae bacterium X9-2-2	Bacteria; Proteobacteria; Alphaproteobacteria; Rhizobiales; Phyllobacteriaceae.	0.208053	0.126187	0.258302	0.407458	0.246772	0.291074	0.266597	0.195557	0.059678	0.089496	0.483604	0.367223	2643	428	317	3388	0.780106	0.126328	0.093566	65
GCA_002379365.1_ASM237936v1_genomic	JQIU01000001	Brachyspira sp. G79	Bacteria; Spirochaetes; Brachyspirales; Brachyspiraceae; Brachyspira.	0.381734	0.203429	0.101947	0.31289	0.361927	0.319652	0.186435	0.131986	0.398242	0.422927	0.07683	0.102001	176	180	1382	1738	0.101266	0.103567	0.795167	29.9
GCA_001307765.1_ASM130776v1_genomic	CM003503	Aliiroseovarius crassostreae	Bacteria; Proteobacteria; Alphaproteobacteria; Rhodobacterales; Rhodobacteraceae; Aliiroseovarius.	0.220047	0.133428	0.248122	0.398402	0.268432	0.290411	0.252931	0.188226	0.112706	0.183001	0.349361	0.354933	1277	138	700	2115	0.603783	0.065248	0.330969	58.4498
GCA_000761485.1_ASM76148v1_genomic	JPMX01000001	Modestobacter caceresii	Bacteria; Actinobacteria; Geodermatophilales; Geodermatophilaceae; Modestobacter.	0.153347	0.103076	0.288678	0.454899	0.218385	0.279529	0.291011	0.211075	0.018214	0.022291	0.53481	0.424685	2331	221	33	2585	0.901741	0.085493	0.012766	73.6
GCA_001798055.1_ASM179805v1_genomic	MGRF01000001	Deltaproteobacteria bacterium RBG_19FT_COMBO_60_16 (subsurface metagenome)	Bacteria; Proteobacteria; Deltaproteobacteria.	0.234936	0.137658	0.244182	0.383224	0.272313	0.299477	0.232193	0.195965	0.082085	0.082651	0.425651	0.409596	188	80	92	360	0.522222	0.222222	0.255556	60.1
GCA_002281405.1_ASM228140v1_genomic	NCFY01000222	Sulfurovum sp. 28-43-6 (mine drainage metagenome)	Bacteria; Proteobacteria; Epsilonproteobacteria; Sulfurovum.	0.303281	0.166453	0.182934	0.347332	0.327488	0.31309	0.210905	0.148509	0.27106	0.296645	0.223083	0.209203	140	144	493	777	0.18018	0.185328	0.634492	37.8
GCA_001931485.1_ASM193148v1_genomic	MSDV01000019	Burkholderia sp. SRS-W-2-2016	Bacteria; Proteobacteria; Betaproteobacteria; Burkholderiales; Burkholderiaceae; Burkholderia.	0.205056	0.131087	0.270709	0.393148	0.249553	0.288146	0.266896	0.195405	0.068934	0.094899	0.423885	0.412282	2954	563	1371	4888	0.604337	0.11518	0.280483	66.6711
GCA_001811205.1_ASM181120v1_genomic	KV803852	Corynebacterium sp. HMSC063F04	Bacteria; Actinobacteria; Corynebacteriales; Corynebacteriaceae; Corynebacterium.	0.21169	0.13541	0.241064	0.411836	0.268954	0.281627	0.268849	0.180571	0.101042	0.202426	0.375258	0.321273	197	668	651	1516	0.129947	0.440633	0.42942	60.6
GCA_001428225.1_Root70_genomic	LMHQ01000001	Acidovorax sp. Root70	Bacteria; Proteobacteria; Betaproteobacteria; Burkholderiales; Comamonadaceae; Acidovorax.	0.204372	0.120555	0.280326	0.394747	0.250055	0.287892	0.266216	0.195837	0.066849	0.091734	0.45002	0.391397	2465	387	592	3444	0.715738	0.112369	0.171893	65
GCA_000163135.1_ASM16313v1_genomic	GG770512	Brucella sp. NVSL 07-0026	Bacteria; Proteobacteria; Alphaproteobacteria; Rhizobiales; Brucellaceae; Brucella.	0.228525	0.135281	0.248867	0.387327	0.264195	0.295832	0.253202	0.186771	0.112084	0.206585	0.364818	0.316512	1276	316	664	2256	0.565603	0.140071	0.294326	57.2
GCA_001917705.1_ASM191770v1_genomic	MNEN01000001	Deltaproteobacteria bacterium 13_1_40CM_68_24 (soil metagenome)	Bacteria; Proteobacteria; Deltaproteobacteria.	0.19401	0.121294	0.28213	0.402566	0.250602	0.290893	0.252391	0.206114	0.046461	0.054558	0.473412	0.425569	269	123	30	422	0.637441	0.291469	0.07109	68.4
GCA_001667535.1_ASM166753v1_genomic	LZHS01000001	Mycobacterium sp. 852002-10318_SCH4845932	Bacteria; Actinobacteria; Corynebacteriales; Mycobacteriaceae; Mycobacterium.	0.187036	0.124864	0.26376	0.42434	0.241979	0.279301	0.278471	0.200249	0.05687	0.062482	0.474409	0.406239	2219	989	336	3544	0.626129	0.279063	0.094808	67.7
GCA_000282535.1_GM84.fsa_genomic	AKJC01000001	Pseudomonas sp. GM84	Bacteria; Proteobacteria; Gammaproteobacteria; Pseudomonadales; Pseudomonadaceae; Pseudomonas.	0.208809	0.127707	0.284445	0.379039	0.268047	0.29593	0.234868	0.201155	0.073392	0.099063	0.458259	0.369286	2423	374	711	3508	0.690707	0.106613	0.20268	60.7
GCA_000314615.1_gacin30v1.0_genomic	AMZS01000001	Acinetobacter sp. WC-323	Bacteria; Proteobacteria; Gammaproteobacteria; Pseudomonadales; Moraxellaceae; Acinetobacter; Acinetobacter calcoaceticus/baumannii complex.	0.266441	0.184869	0.214749	0.333941	0.31806	0.305818	0.218023	0.158099	0.250081	0.339126	0.192601	0.218193	422	290	2038	2750	0.153455	0.105455	0.741091	40.8
GCA_001748145.1_ASM174814v1_genomic	BCQA01000001	Bosea sp. BIWAKO-01	Bacteria; Proteobacteria; Alphaproteobacteria; Rhizobiales; Bradyrhizobiaceae; Bosea.	0.207049	0.124267	0.265998	0.402686	0.233229	0.293953	0.270889	0.201929	0.062014	0.116995	0.459782	0.361209	3671	817	419	4907	0.748115	0.166497	0.085388	66.6
GCA_002793195.1_ASM279319v1_genomic	PFPT01000051	Gammaproteobacteria bacterium CG_4_10_14_0_2_um_filter_38_22 (groundwater metagenome)	Bacteria; Proteobacteria; Gammaproteobacteria.	0.287822	0.217078	0.177806	0.317294	0.312304	0.317751	0.220419	0.149526	0.319373	0.368918	0.133421	0.178287	247	182	695	1124	0.219751	0.161922	0.618327	38.3
GCA_002690455.1_ASM269045v1_genomic	NZET01000017	Kiloniella sp. (marine metagenome)	Bacteria; Proteobacteria; Alphaproteobacteria; Kiloniellales; Kiloniellaceae; Kiloniella.	0.207595	0.135671	0.253722	0.403012	0.257448	0.287825	0.257009	0.198115	0.124422	0.192191	0.360386	0.320588	557	200	239	996	0.559237	0.200803	0.23996	52.1
GCA_001791325.1_ASM179132v1_genomic	MGEK01000001	Candidatus Uhrbacteria bacterium RIFCSPLOWO2_01_FULL_47_25 (subsurface metagenome)	Bacteria; Candidatus Uhrbacteria.	0.281421	0.161731	0.203343	0.353505	0.305938	0.302676	0.219869	0.171518	0.229845	0.304294	0.22633	0.239531	46	79	115	240	0.191667	0.329167	0.479167	46
GCA_000997305.1_ASM99730v1_genomic	LCBQ01000001	Candidatus Yanofskybacteria bacterium GW2011_GWA1_41_6 (groundwater metagenome)	Bacteria; Candidatus Yanofskybacteria.	0.319954	0.185177	0.167626	0.327242	0.333234	0.316831	0.200816	0.149098	0.282175	0.325606	0.196991	0.195206	15	35	100	150	0.1	0.233333	0.666667	41.3
GCA_002241155.1_ASM224115v1_genomic	NDIA01000234	Vibrio sp. V05_P4A8T149	Bacteria; Proteobacteria; Gammaproteobacteria; Vibrionales; Vibrionaceae; Vibrio.	0.264094	0.180903	0.212085	0.342918	0.310213	0.307093	0.219542	0.163153	0.246507	0.312877	0.221442	0.219174	435	490	1721	2646	0.164399	0.185185	0.650416	44.5
GCA_001304455.1_ASM130445v1_genomic	LJTW01000123	Thiotrichales bacterium SG8_50 (sediment metagenome)	Bacteria; Proteobacteria; Gammaproteobacteria; Thiotrichales; unclassified Thiotrichales (miscellaneous).	0.226495	0.139945	0.250863	0.382697	0.276435	0.298515	0.231581	0.193469	0.122181	0.179368	0.366324	0.332128	449	321	237	1007	0.445879	0.318769	0.235353	57.3
GCA_001940235.1_ASM194023v1_genomic	MJIE01000001	Eubacterium sp. 68-3-10	Bacteria; Firmicutes; Clostridia; Clostridiales; Eubacteriaceae; Eubacterium.	0.289209	0.139539	0.201934	0.369318	0.317558	0.294279	0.207146	0.181017	0.156337	0.189476	0.310606	0.343581	476	300	490	1266	0.375987	0.236967	0.387046	52.3
GCA_000986655.1_ASM98665v1_genomic	LAVH01000001	Bacillus sp. L_1B0_12	Bacteria; Firmicutes; Bacilli; Bacillales; Bacillaceae; Bacillus.	0.293331	0.177994	0.189471	0.339204	0.329349	0.315909	0.209943	0.144799	0.30705	0.310249	0.177538	0.205163	621	415	1877	2913	0.213182	0.142465	0.644353	38.5
GCA_001798715.1_ASM179871v1_genomic	MGSF01000001	Deltaproteobacteria bacterium RIFCSPLOWO2_02_FULL_50_16 (subsurface metagenome)	Bacteria; Proteobacteria; Deltaproteobacteria.	0.280129	0.169094	0.214646	0.336131	0.313318	0.308104	0.211241	0.167323	0.175845	0.271763	0.278862	0.27353	210	143	252	605	0.347107	0.236364	0.416529	49.1
GCA_001839035.1_ASM183903v1_genomic	KV839705	Staphylococcus sp. HMSC57B03	Bacteria; Firmicutes; Bacilli; Bacillales; Staphylococcaceae; Staphylococcus.	0.331752	0.204877	0.143712	0.319659	0.358805	0.313141	0.195141	0.132913	0.38575	0.39113	0.102055	0.121065	216	296	1481	1993	0.108379	0.14852	0.743101	32.7
GCA_001800375.1_ASM180037v1_genomic	MGVG01000001	Elusimicrobia bacterium RIFOXYA2_FULL_53_38 (subsurface metagenome)	Bacteria; Elusimicrobia.	0.278904	0.150483	0.208183	0.362431	0.296494	0.300053	0.230986	0.172467	0.165919	0.179397	0.352203	0.302482	217	157	304	678	0.320059	0.231563	0.448378	52.8
GCA_000262245.1_ASM26224v1_genomic	AJSX01000001	Pasteurella bettyae CCUG 2042	Bacteria; Proteobacteria; Gammaproteobacteria; Pasteurellales; Pasteurellaceae; Pasteurella.	0.288656	0.209662	0.174556	0.327126	0.326247	0.311956	0.209169	0.152627	0.346873	0.406524	0.119308	0.127295	133	264	1407	1804	0.073725	0.146341	0.779933	36.2
GCA_002998695.1_ASM299869v1_genomic	CP027242	Peptostreptococcaceae bacterium oral taxon 929	Bacteria; Firmicutes; Clostridia; Clostridiales; Peptostreptococcaceae.	0.364965	0.181166	0.12041	0.333458	0.367779	0.320843	0.175603	0.135775	0.367452	0.337759	0.159112	0.135677	116	303	655	1074	0.108007	0.282123	0.60987	34.6
GCA_000517545.1_ASM51754v1_genomic	BAIV01000097	Bacteroides reticulotermitis JCM 10512	Bacteria; Bacteroidetes; Bacteroidia; Bacteroidales; Bacteroidaceae; Bacteroides.	0.296011	0.194626	0.184631	0.324732	0.33474	0.294206	0.206127	0.164928	0.239034	0.296125	0.231406	0.233435	768	554	1860	3182	0.241358	0.174104	0.584538	43.3
GCA_001046955.1_ASM104695v1_genomic	CP010855	Marinovum algicola DG 898	Bacteria; Proteobacteria; Alphaproteobacteria; Rhodobacterales; Rhodobacteraceae; Marinovum.	0.203752	0.124382	0.262751	0.409115	0.249289	0.28807	0.26422	0.198422	0.06154	0.107344	0.446548	0.384568	2715	407	498	3620	0.75	0.112431	0.137569	65
GCA_001610875.1_ASM161087v1_genomic	CP011272	Pirellula sp. SH-Sr6A	Bacteria; Planctomycetes; Planctomycetia; Planctomycetales; Planctomycetaceae; Pirellula.	0.235005	0.171239	0.238791	0.354965	0.281912	0.282836	0.24251	0.192741	0.180993	0.209119	0.319782	0.290106	814	931	1013	2758	0.295141	0.337563	0.367295	52.3
GCA_000011605.1_ASM1160v1_genomic	BX950851	Pectobacterium atrosepticum SCRI1043	Bacteria; Proteobacteria; Gammaproteobacteria; Enterobacterales; Pectobacteriaceae; Pectobacterium.	0.246758	0.152763	0.248599	0.35188	0.286449	0.302679	0.231893	0.17898	0.171285	0.251037	0.273633	0.304045	683	290	1324	2297	0.297344	0.126252	0.576404	51
GCA_001822005.1_ASM182200v1_genomic	MHPD01000001	Candidatus Staskawiczbacteria bacterium RIFCSPLOWO2_02_FULL_39_8 (subsurface metagenome)	Bacteria; Candidatus Staskawiczbacteria.	0.337565	0.186544	0.145852	0.330039	0.354789	0.305661	0.194752	0.144901	0.327889	0.278017	0.176929	0.217186	23	39	101	163	0.141104	0.239264	0.619632	38.8
GCA_002897695.1_ASM289769v1_genomic	BDTG01000001	bacterium BMS3Abin14	Bacteria.	0.263456	0.140263	0.221704	0.374576	0.269956	0.310819	0.225099	0.194125	0.140269	0.189615	0.351696	0.31842	762	379	398	1539	0.495127	0.246264	0.258609	55.4
GCA_001724455.1_ASM172445v1_genomic	MEEM01000001	Niabella sp. SCN 42-15 (bioreactor metagenome)	Bacteria; Bacteroidetes; Chitinophagia; Chitinophagales; Chitinophagaceae; Niabella.	0.317017	0.179102	0.16792	0.335962	0.333938	0.299947	0.204348	0.161767	0.253406	0.297733	0.232282	0.216579	53	86	246	385	0.137662	0.223377	0.638961	43.1
GCA_001655775.1_ASM165577v1_genomic	LXFF01000001	Candidatus Arthromitus sp. SFB-turkey	Bacteria; Firmicutes; Clostridia; Clostridiales; Clostridiaceae; Candidatus Arthromitus.	0.389472	0.225533	0.08988	0.295115	0.375766	0.339985	0.152407	0.131836	0.401526	0.458675	0.03979	0.100004	97	223	731	1051	0.092293	0.212179	0.695528	28
GCA_900101025.1_IMG-taxon_2602042045_annotated_assembly_genomic	FMUH01000013	Actinobacteria bacterium DSM 45722	Bacteria; Actinobacteria.	0.146773	0.101511	0.287599	0.464117	0.211259	0.276265	0.301567	0.210909	0.015384	0.018913	0.5593	0.406403	2786	384	38	3208	0.868454	0.119701	0.011845	74.4
GCA_002839735.1_ASM283973v1_genomic	PGYP01000529	Candidatus Melainabacteria bacterium HGW-Melainabacteria-1 (groundwater metagenome)	Bacteria; Candidatus Melainabacteria; unclassified Candidatus Melainabacteria.	0.228477	0.145141	0.272168	0.354214	0.280159	0.302191	0.227329	0.190324	0.124615	0.185761	0.380834	0.308789	583	244	378	1205	0.483817	0.20249	0.313693	56.8
GCA_001784045.1_ASM178404v1_genomic	MFOY01000001	Candidatus Levybacteria bacterium RIFCSPLOWO2_01_FULL_40_96 (subsurface metagenome)	Bacteria; Candidatus Levybacteria.	0.327718	0.162876	0.163394	0.346012	0.32897	0.303648	0.212124	0.155258	0.344385	0.29519	0.164253	0.196173	33	34	115	182	0.181319	0.186813	0.631868	39.9
GCA_001884025.1_ASM188402v1_genomic	MACD01000001	Bacillus sp. EB422	Bacteria; Firmicutes; Bacilli; Bacillales; Bacillaceae; Bacillus.	0.31386	0.19919	0.155024	0.331926	0.34023	0.320013	0.195713	0.144043	0.381327	0.356807	0.105245	0.15662	621	619	2737	3977	0.156148	0.155645	0.688207	35.3
GCA_001523725.1_ASM152372v1_genomic	LOWA01000001	Burkholderia singularis	Bacteria; Proteobacteria; Betaproteobacteria; Burkholderiales; Burkholderiaceae; Burkholderia; pseudomallei group.	0.195848	0.133689	0.269862	0.400601	0.245469	0.282838	0.274755	0.196938	0.072879	0.107552	0.413508	0.406061	2327	312	730	3369	0.690709	0.092609	0.216682	64.3
GCA_002733995.1_ASM273399v1_genomic	NVXR01000017	Desulfotalea sp. (marine metagenome)	Bacteria; Proteobacteria; Deltaproteobacteria; Desulfobacterales; Desulfobulbaceae; Desulfotalea.	0.292826	0.161224	0.201112	0.344837	0.30103	0.314806	0.216661	0.167503	0.237776	0.322812	0.235914	0.203498	518	568	1105	2191	0.236422	0.259242	0.504336	44.4
GCA_000999255.1_ASM99925v1_genomic	LCFU01000001	Parcubacteria group bacterium GW2011_GWA2_43_17 (groundwater metagenome)	Bacteria; unclassified Parcubacteria group.	0.302041	0.187251	0.178947	0.331761	0.327717	0.306648	0.206489	0.15915	0.205993	0.278573	0.269258	0.246176	145	120	384	649	0.223421	0.1849	0.59168	45
GCA_000999545.1_ASM99954v1_genomic	LCGE01000001	Parcubacteria group bacterium GW2011_GWA1_43_21 (groundwater metagenome)	Bacteria; unclassified Parcubacteria group.	0.293164	0.191478	0.177175	0.338184	0.319721	0.313439	0.210313	0.156527	0.236374	0.334173	0.216657	0.212796	28	71	153	252	0.111111	0.281746	0.607143	42.5
GCA_002400985.1_ASM240098v1_genomic	NVRX01000003	Candidatus Wolfebacteria bacterium (marine metagenome)	Bacteria; Candidatus Wolfebacteria.	0.303891	0.143089	0.187435	0.365585	0.33304	0.299306	0.213233	0.154787	0.356631	0.350627	0.112408	0.177303	28	66	194	288	0.097222	0.229167	0.673611	39.75
GCA_000761135.1_ASM76113v1_genomic	CP009531	Lactobacillus sp. wkB8	Bacteria; Firmicutes; Bacilli; Lactobacillales; Lactobacillaceae; Lactobacillus.	0.330332	0.187069	0.158153	0.324446	0.349459	0.304573	0.207205	0.138762	0.29373	0.394528	0.154118	0.157624	134	276	940	1350	0.099259	0.204444	0.696296	38.5
GCA_000700005.1_ASM70000v1_genomic	JNAD01000001	Streptomyces fradiae	Bacteria; Actinobacteria; Streptomycetales; Streptomycetaceae; Streptomyces.	0.161607	0.108153	0.291939	0.438301	0.224799	0.262604	0.291013	0.221584	0.032721	0.032132	0.546434	0.388712	3231	480	144	3855	0.838132	0.124514	0.037354	74.2
GCA_000192845.1_ASM19284v1_genomic	CP002584	Sphingobacterium sp. 21	Bacteria; Bacteroidetes; Sphingobacteriia; Sphingobacteriales; Sphingobacteriaceae; Sphingobacterium.	0.305199	0.199418	0.176462	0.318921	0.333717	0.302786	0.204138	0.159359	0.274594	0.32078	0.196243	0.208383	509	923	2307	3739	0.136133	0.246857	0.61701	39.8
GCA_900168125.1_IMG-taxon_2595698210_annotated_assembly_genomic	FUZF01000040	Sphingobacterium nematocida	Bacteria; Bacteroidetes; Sphingobacteriia; Sphingobacteriales; Sphingobacteriaceae; Sphingobacterium.	0.310924	0.20253	0.167624	0.318922	0.340554	0.302282	0.205319	0.151846	0.283694	0.333348	0.176472	0.206487	225	757	2240	3222	0.069832	0.234947	0.69522	39.9
GCA_000313875.1_ASM31387v1_genomic	AMXV01000001	Alcaligenes sp. HPC1271	Bacteria; Proteobacteria; Betaproteobacteria; Burkholderiales; Alcaligenaceae; Alcaligenes.	0.216282	0.155942	0.261326	0.366449	0.268675	0.296429	0.242404	0.192491	0.120948	0.214919	0.342376	0.321756	1178	311	1139	2628	0.44825	0.118341	0.433409	56.2
GCA_002835675.1_ASM283567v1_genomic	PIZR01000001	Bacillus sp. BA3	Bacteria; Firmicutes; Bacilli; Bacillales; Bacillaceae; Bacillus.	0.308465	0.186554	0.165458	0.339523	0.325452	0.320931	0.20426	0.149358	0.294148	0.307994	0.184231	0.213626	1149	502	2342	3993	0.287754	0.12572	0.586526	38.5
GCA_001776975.1_ASM177697v1_genomic	MFCS01000001	Candidatus Daviesbacteria bacterium RIFCSPHIGHO2_01_FULL_41_45 (subsurface metagenome)	Bacteria; Candidatus Daviesbacteria.	0.308185	0.190162	0.153677	0.347975	0.319338	0.311952	0.213907	0.154803	0.300855	0.332096	0.149006	0.218043	35	28	107	170	0.205882	0.164706	0.629412	40.3
GCA_002142085.1_ASM214208v1_genomic	NASH01000001	Gilliamella sp. NO12	Bacteria; Proteobacteria; Gammaproteobacteria; Orbales; Orbaceae; Gilliamella.	0.301274	0.204641	0.173329	0.320756	0.323928	0.317942	0.207578	0.150552	0.34151	0.420165	0.117291	0.121034	131	236	1118	1485	0.088215	0.158923	0.752862	34.7
GCA_002255185.1_ASM225518v1_genomic	NCAG01000051	Acidimicrobiales bacterium 20-64-4 (mine drainage metagenome)	Bacteria; Actinobacteria; Acidimicrobiia; Acidimicrobiales.	0.190789	0.136166	0.254623	0.418422	0.258194	0.28397	0.261478	0.196358	0.073331	0.116244	0.471046	0.339379	20	25	12	57	0.350877	0.438596	0.210526	64.4
GCA_000534495.1_Ente_cloa_complex_BWH_37_V1_genomic	KI973197	Enterobacter sp. BWH 37	Bacteria; Proteobacteria; Gammaproteobacteria; Enterobacterales; Enterobacteriaceae; Enterobacter; Enterobacter cloacae complex.	0.243646	0.139511	0.259165	0.357677	0.282686	0.303001	0.231155	0.183158	0.125527	0.1969	0.333015	0.344558	1155	344	2054	3553	0.325077	0.09682	0.578103	55.405
GCA_001314545.1_HLUCCABin01.3_genomic	LIHN01000007	Bacteroidetes bacterium HLUCCA01 (microbial mat metagenome)	Bacteria; Bacteroidetes.	0.256657	0.154129	0.237733	0.351481	0.294359	0.299444	0.230081	0.176116	0.178018	0.244017	0.312809	0.265155	763	314	935	2012	0.379225	0.156064	0.464712	51.7
GCA_000714855.1_Burkholderia_sp._K24_draft01_genomic	JMIK01000001	Burkholderia sp. K24	Bacteria; Proteobacteria; Betaproteobacteria; Burkholderiales; Burkholderiaceae; Burkholderia.	0.209079	0.139289	0.261994	0.389638	0.248752	0.291761	0.266309	0.193178	0.092891	0.131777	0.394477	0.380854	3260	762	1523	5545	0.587917	0.137421	0.274662	66.6711
GCA_001864985.1_ASM186498v1_genomic	MJGU01000001	Curtobacterium sp. MMLR14_006	Bacteria; Actinobacteria; Micrococcales; Microbacteriaceae; Curtobacterium.	0.175691	0.113892	0.268611	0.441806	0.233515	0.285205	0.286761	0.19452	0.024039	0.02478	0.563243	0.387938	1419	425	52	1896	0.748418	0.224156	0.027426	71
GCA_001400775.1_PcoICMP19117_genomic	LJQB01000076	Pseudomonas congelans	Bacteria; Proteobacteria; Gammaproteobacteria; Pseudomonadales; Pseudomonadaceae; Pseudomonas.	0.223874	0.136045	0.272634	0.367447	0.272013	0.295682	0.237322	0.194982	0.107321	0.158985	0.388238	0.345456	2780	435	1020	4235	0.656434	0.102715	0.24085	59.3
GCA_000725445.1_ASM72544v1_genomic	KL647094	Pseudomonas sp. AAC	Bacteria; Proteobacteria; Gammaproteobacteria; Pseudomonadales; Pseudomonadaceae; Pseudomonas.	0.192958	0.118632	0.303312	0.385097	0.261376	0.293316	0.235672	0.209637	0.044217	0.037897	0.534809	0.383078	3538	628	566	4732	0.747675	0.132713	0.119611	60.7
GCA_000994815.1_ASM99481v1_genomic	LCJU01000001	candidate division WWE3 bacterium GW2011_GWC2_44_9 (groundwater metagenome)	Bacteria; candidate division WWE3.	0.310647	0.183701	0.164768	0.340884	0.314557	0.31314	0.213591	0.158703	0.254073	0.28451	0.22864	0.232785	85	94	183	362	0.234807	0.259669	0.505525	44.1
GCA_000827875.1_ASM82787v1_genomic	JTKI01000001	Vibrio renipiscarius	Bacteria; Proteobacteria; Gammaproteobacteria; Vibrionales; Vibrionaceae; Vibrio.	0.262803	0.179437	0.210245	0.347515	0.308826	0.309004	0.219993	0.162178	0.23942	0.304442	0.232413	0.223725	380	582	2057	3019	0.125869	0.192779	0.681351	45.2
GCA_000600005.1_ASM60000v1_genomic	CP007446	Snodgrassella alvi wkB2	Bacteria; Proteobacteria; Betaproteobacteria; Neisseriales; Neisseriaceae; Snodgrassella.	0.275765	0.164776	0.224544	0.334915	0.310718	0.299269	0.219224	0.170789	0.251127	0.362926	0.172797	0.213151	373	170	971	1514	0.246367	0.112285	0.641347	41.45
GCA_001829505.1_ASM182950v1_genomic	MIBK01000001	Spirochaetes bacterium RBG_16_67_19 (subsurface metagenome)	Bacteria; Spirochaetes.	0.211986	0.127209	0.276116	0.384689	0.26081	0.302652	0.230567	0.205961	0.043828	0.045387	0.484196	0.42658	534	273	127	934	0.571734	0.292291	0.135974	65.6
GCA_002075365.1_ASM207536v1_genomic	NASY01000001	Anoxybacillus sp. UARK-01	Bacteria; Firmicutes; Bacilli; Bacillales; Bacillaceae; Anoxybacillus.	0.278404	0.182336	0.194931	0.344329	0.323535	0.31507	0.206284	0.155111	0.278582	0.302707	0.177438	0.241273	563	425	1479	2467	0.228212	0.172274	0.599514	42
GCA_002276515.1_ASM227651v1_genomic	NDFI01000010	Staphylococcus saccharolyticus	Bacteria; Firmicutes; Bacilli; Bacillales; Staphylococcaceae; Staphylococcus.	0.32979	0.200021	0.149162	0.321027	0.362262	0.312603	0.189545	0.135589	0.37347	0.403657	0.111815	0.111058	188	270	1405	1863	0.100913	0.144928	0.75416	32
GCA_001818445.1_ASM181844v1_genomic	MHKQ01000001	Candidatus Komeilibacteria bacterium RIFOXYC1_FULL_37_11 (subsurface metagenome)	Bacteria; Candidatus Komeilibacteria.	0.331432	0.185865	0.152529	0.330174	0.354714	0.307883	0.192077	0.145353	0.295191	0.379281	0.156599	0.168956	8	31	185	224	0.035714	0.138393	0.825893	36.5
GCA_001778355.1_ASM177835v1_genomic	MFGS01000001	Candidatus Firestonebacteria bacterium RIFOXYA2_FULL_40_8 (subsurface metagenome)	Bacteria; Candidatus Firestonebacteria.	0.33745	0.160937	0.155068	0.346545	0.332684	0.310886	0.204035	0.152418	0.281902	0.301426	0.190951	0.225732	132	120	303	555	0.237838	0.216216	0.545946	40.2
GCA_001570725.1_ASM157072v1_genomic	BCNV01000001	Paenibacillus amylolyticus	Bacteria; Firmicutes; Bacilli; Bacillales; Paenibacillaceae; Paenibacillus.	0.275854	0.170748	0.208234	0.345165	0.312732	0.304119	0.217637	0.165512	0.228871	0.290478	0.210931	0.26972	1482	1147	3219	5848	0.25342	0.196135	0.550445	45.8
GCA_000992055.1_ASM99205v1_genomic	LBSS01000001	Candidatus Moranbacteria bacterium GW2011_GWF2_37_11 (groundwater metagenome)	Bacteria; Candidatus Moranbacteria.	0.345148	0.192209	0.136734	0.325909	0.360562	0.312244	0.179304	0.14789	0.321298	0.341267	0.134497	0.202938	77	87	299	463	0.166307	0.187905	0.645788	36.4
GCA_900215395.1_IMG-taxon_2545824509_annotated_assembly_genomic	OBEC01000026	Pantoea sp. GL120224-02	Bacteria; Proteobacteria; Gammaproteobacteria; Enterobacterales; Erwiniaceae; Pantoea.	0.23807	0.149578	0.257914	0.354437	0.279168	0.302929	0.232552	0.18535	0.147487	0.228296	0.295973	0.328244	1373	374	2363	4110	0.334063	0.090998	0.574939	55
GCA_001775095.1_ASM177509v1_genomic	MFCA01000001	Candidatus Curtissbacteria bacterium RIFOXYA1_FULL_41_14 (subsurface metagenome)	Bacteria; Candidatus Curtissbacteria.	0.324246	0.165411	0.172766	0.337576	0.327299	0.305647	0.214632	0.152423	0.302394	0.321288	0.19793	0.178388	83	46	130	259	0.320463	0.177606	0.501931	40.2
GCA_001871285.1_ASM187128v1_genomic	MNUY01000035	Candidatus Gottesmanbacteria bacterium CG1_02_37_22 (groundwater metagenome)	Bacteria; Candidatus Gottesmanbacteria.	0.353679	0.183859	0.148905	0.313557	0.337759	0.317098	0.195672	0.149459	0.345396	0.329107	0.144349	0.181137	62	28	162	252	0.246032	0.111111	0.642857	37.3
GCA_003014655.1_ASM301465v1_genomic	PYAT01000001	Planomicrobium soli	Bacteria; Firmicutes; Bacilli; Bacillales; Planococcaceae; Planomicrobium.	0.283446	0.182542	0.179506	0.354506	0.322262	0.313373	0.214197	0.150168	0.278152	0.274531	0.21776	0.229557	647	284	1574	2505	0.258283	0.113373	0.628343	43.4
GCA_000769915.1_ASM76991v1_genomic	JRLV01000001	Flavobacterium beibuense F44-8	Bacteria; Bacteroidetes; Flavobacteriia; Flavobacteriales; Flavobacteriaceae; Flavobacterium.	0.330916	0.176051	0.165355	0.327678	0.354693	0.304693	0.197842	0.142772	0.298777	0.351526	0.171084	0.178613	105	254	1604	1963	0.05349	0.129394	0.817117	37.8
GCA_000696055.1_ExigAB2_genomic	JNAA01000001	Exiguobacterium sp. AB2	Bacteria; Firmicutes; Bacilli; Bacillales; Bacillales Family XII. Incertae Sedis; Exiguobacterium.	0.249485	0.164929	0.214491	0.371094	0.301407	0.314914	0.223924	0.159755	0.17254	0.161412	0.354064	0.311983	899	77	967	1943	0.462687	0.039629	0.497684	47.7
GCA_001274725.1_ASM127472v1_genomic	LGUF01000014	Sporosarcina globispora	Bacteria; Firmicutes; Bacilli; Bacillales; Planococcaceae; Sporosarcina.	0.3059	0.17444	0.175938	0.343721	0.326385	0.317574	0.204629	0.151414	0.288081	0.31675	0.18228	0.212888	632	532	2183	3347	0.188826	0.158948	0.652226	40.5
GCA_000775995.1_ASM77599v1_genomic	CP009227	Treponema sp. OMZ 838 (Treponema vincentii ATCC 700772)	Bacteria; Spirochaetes; Spirochaetales; Spirochaetaceae; Treponema.	0.285293	0.178207	0.194871	0.341629	0.307556	0.307067	0.228269	0.157108	0.233299	0.281542	0.242311	0.242848	246	354	834	1434	0.171548	0.246862	0.58159	43.8
GCA_002105775.1_ASM210577v1_genomic	CP020857	Cellulosimicrobium sp. TH-20	Bacteria; Actinobacteria; Micrococcales; Promicromonosporaceae; Cellulosimicrobium.	0.1495	0.104841	0.283369	0.462289	0.220764	0.276645	0.297697	0.204895	0.012082	0.014661	0.556609	0.416649	2090	208	20	2318	0.901639	0.089733	0.008628	74.6
GCA_001777335.1_ASM177733v1_genomic	MFDP01000001	Candidatus Daviesbacteria bacterium RIFCSPLOWO2_01_FULL_40_27 (subsurface metagenome)	Bacteria; Candidatus Daviesbacteria.	0.324491	0.176271	0.152538	0.3467	0.333164	0.30651	0.203106	0.15722	0.31687	0.316489	0.15555	0.211108	47	37	88	172	0.273256	0.215116	0.511628	39.7
GCA_000995665.1_ASM99566v1_genomic	LCJL01000001	Microgenomates group bacterium GW2011_GWB1_44_8 (groundwater metagenome)	Bacteria.	0.301303	0.184782	0.187415	0.326501	0.308128	0.315764	0.213275	0.162833	0.270365	0.296854	0.21151	0.221271	114	118	289	521	0.21881	0.226488	0.554702	43.7
GCA_001799455.1_ASM179945v1_genomic	MGTM01000001	Desulfobacula sp. RIFOXYB2_FULL_45_6 (subsurface metagenome)	Bacteria; Proteobacteria; Deltaproteobacteria; Desulfobacterales; Desulfobacteraceae; Desulfobacula.	0.314594	0.168093	0.188484	0.32883	0.321443	0.317807	0.207698	0.153008	0.225092	0.272207	0.272046	0.230637	348	195	592	1135	0.306608	0.171806	0.521586	40.1
GCA_002816715.1_ASM281671v1_genomic	MUCJ01000001	SAR202 cluster bacterium Casp-Chloro-G3 (aquatic metagenome)	Bacteria; Chloroflexi; SAR202 cluster.	0.236734	0.144714	0.235858	0.382694	0.283039	0.295358	0.2314	0.190204	0.13977	0.17127	0.369485	0.319476	95	212	139	446	0.213004	0.475336	0.311659	56.1
GCA_000819545.1_ASM81954v1_genomic	CP009313	Streptomyces nodosus	Bacteria; Actinobacteria; Streptomycetales; Streptomycetaceae; Streptomyces.	0.168635	0.11322	0.288516	0.429629	0.228964	0.270954	0.287125	0.212959	0.036892	0.047422	0.517536	0.398152	3686	726	147	4559	0.808511	0.159245	0.032244	70.9
GCA_000467855.2_ASM46785v2_genomic	KI259220	Porphyromonas sp. oral taxon 278 str. W7784	Bacteria; Bacteroidetes; Bacteroidia; Bacteroidales; Porphyromonadaceae; Porphyromonas.	0.24592	0.144979	0.265636	0.343465	0.299751	0.294392	0.22412	0.181737	0.120133	0.19342	0.414085	0.272363	97	442	479	1018	0.095285	0.434185	0.47053	53.9
GCA_000157935.1_ASM15793v1_genomic	GG703878	Prevotella copri DSM 18205	Bacteria; Bacteroidetes; Bacteroidia; Bacteroidales; Prevotellaceae; Prevotella.	0.308075	0.167094	0.190216	0.334615	0.346309	0.294356	0.195647	0.163688	0.174606	0.285553	0.283977	0.255864	136	257	1131	1524	0.089239	0.168635	0.742126	44.9
GCA_000784795.1_ASM78479v1_genomic	JSFG01000001	Thermotoga sp. TBGT1765	Bacteria; Thermotogae; Thermotogales; Thermotogaceae; Thermotoga.	0.314934	0.157158	0.169554	0.358354	0.324173	0.331239	0.183916	0.160673	0.259563	0.209177	0.270225	0.261035	967	111	255	1333	0.725431	0.083271	0.191298	46.2
GCA_001897195.1_ASM189719v1_genomic	MKSI01000001	Verrucomicrobia bacterium 61-8 (bioreactor metagenome)	Bacteria; Verrucomicrobia; unclassified Verrucomicrobia.	0.228616	0.135871	0.258091	0.377422	0.271151	0.297856	0.240768	0.19023	0.078571	0.129501	0.460195	0.33174	456	327	401	1184	0.385135	0.276182	0.338682	60.6
GCA_002773865.1_ASM277386v1_genomic	PFAB01000098	Candidatus Peregrinibacteria bacterium CG10_big_fil_rev_8_21_14_0_10_44_7 (groundwater metagenome)	Bacteria; Candidatus Peregrinibacteria.	0.316681	0.152739	0.175937	0.354644	0.336536	0.298573	0.205195	0.15973	0.277831	0.285563	0.219458	0.217148	54	129	198	381	0.141732	0.338583	0.519685	43.3
GCA_002279105.1_ASM227910v1_genomic	NCKE01000022	Thiomonas sp. 14-66-4 (mine drainage metagenome)	Bacteria; Proteobacteria; Betaproteobacteria; Burkholderiales; Thiomonas.	0.186241	0.123006	0.298744	0.392009	0.240529	0.28861	0.264982	0.20588	0.064441	0.082562	0.472678	0.380319	497	51	67	615	0.80813	0.082927	0.108943	64
GCA_000154385.1_ASM15438v1_genomic	DS483503	Faecalibacterium prausnitzii M21/2	Bacteria; Firmicutes; Clostridia; Clostridiales; Ruminococcaceae; Faecalibacterium.	0.259138	0.138583	0.233901	0.368377	0.305325	0.287911	0.226239	0.180526	0.098756	0.157336	0.404384	0.339524	769	39	972	1780	0.432022	0.02191	0.546067	57.2
GCA_000175215.2_ASM17521v2_genomic	CP002395	Asticcacaulis excentricus CB 48	Bacteria; Proteobacteria; Alphaproteobacteria; Caulobacterales; Caulobacteraceae; Asticcacaulis.	0.220821	0.141081	0.254161	0.383936	0.265702	0.283356	0.264506	0.186436	0.098782	0.171852	0.387701	0.341664	1167	573	1234	2974	0.392401	0.19267	0.414929	60.0896
GCA_003014875.1_ASM301487v1_genomic	PXZZ01000001	Variovorax sp. WS11	Bacteria; Proteobacteria; Betaproteobacteria; Burkholderiales; Comamonadaceae; Variovorax.	0.197234	0.120871	0.282033	0.399862	0.242518	0.286936	0.265248	0.205298	0.046897	0.059643	0.488181	0.405279	4535	980	497	6012	0.754325	0.163007	0.082668	66.9
GCA_000298175.1_ASM29817v1_genomic	BAGZ01000033	Austwickia chelonae NBRC 105200	Bacteria; Actinobacteria; Micrococcales; Dermatophilaceae; Austwickia.	0.187603	0.125725	0.257908	0.428764	0.246515	0.279913	0.268707	0.204865	0.077691	0.099489	0.469416	0.353403	772	45	32	849	0.909305	0.053004	0.037691	66.2
GCA_001581975.1_ASM158197v1_genomic	CP014651	Acinetobacter sp. DUT-2	Bacteria; Proteobacteria; Gammaproteobacteria; Pseudomonadales; Moraxellaceae; Acinetobacter.	0.271614	0.195644	0.200762	0.331979	0.317456	0.306812	0.218238	0.157494	0.303603	0.389589	0.148804	0.158004	304	258	2045	2607	0.116609	0.098964	0.784427	40.8
GCA_001838445.1_ASM183844v1_genomic	KV836852	Staphylococcus sp. HMSC056D08	Bacteria; Firmicutes; Bacilli; Bacillales; Staphylococcaceae; Staphylococcus.	0.307355	0.201128	0.153789	0.337728	0.352411	0.312969	0.196985	0.137634	0.369811	0.349507	0.151807	0.128875	229	211	1408	1848	0.123918	0.114177	0.761905	32.7
GCA_000176955.1_ASM17695v1_genomic	ADDO01000071	Peptoniphilus lacrimalis 315-B	Bacteria; Firmicutes; Tissierellia; Tissierellales; Peptoniphilaceae; Peptoniphilus.	0.370875	0.206571	0.10775	0.314804	0.373479	0.319914	0.175849	0.130758	0.402187	0.409186	0.08571	0.102917	211	188	667	1066	0.197936	0.17636	0.625704	30.2
GCA_002687035.1_ASM268703v1_genomic	NYZF01000001	Croceicoccus sp. (marine metagenome)	Bacteria; Proteobacteria; Alphaproteobacteria; Sphingomonadales; Erythrobacteraceae; Croceicoccus.	0.20708	0.124438	0.259957	0.408525	0.256346	0.278885	0.259593	0.205191	0.076637	0.120593	0.425186	0.377387	1249	321	316	1886	0.662248	0.170201	0.16755	63.8
GCA_001778095.1_ASM177809v1_genomic	MFGA01000001	Candidatus Falkowbacteria bacterium RIFOXYA2_FULL_38_12 (subsurface metagenome)	Bacteria; Candidatus Falkowbacteria.	0.342047	0.180961	0.135489	0.341504	0.351696	0.310013	0.188732	0.149549	0.32491	0.314605	0.163055	0.19743	27	61	176	264	0.102273	0.231061	0.666667	38.3
GCA_002931415.1_ASM293141v1_genomic	PSVI01000001	Rathayibacter sp. AY1E8	Bacteria; Actinobacteria; Micrococcales; Microbacteriaceae; Rathayibacter.	0.168254	0.115143	0.277711	0.438892	0.222449	0.285502	0.289182	0.202868	0.022195	0.022319	0.578393	0.377093	1775	431	60	2266	0.783319	0.190203	0.026478	72.3
GCA_000473955.1__oprFasNSB1_genomic	KI440778	Coprobacter fastidiosus NSB1	Bacteria; Bacteroidetes; Bacteroidia; Bacteroidales; Barnesiellaceae; Coprobacter.	0.306751	0.207271	0.16444	0.321538	0.332749	0.307564	0.204001	0.155686	0.300338	0.338191	0.166643	0.194828	283	194	1051	1528	0.185209	0.126963	0.687827	38.4
GCA_000370925.1_Bruc_sp_56_94_V1_genomic	KB850632	Brucella sp. 56/94	Bacteria; Proteobacteria; Alphaproteobacteria; Rhizobiales; Brucellaceae; Brucella.	0.229869	0.129676	0.246084	0.394371	0.26934	0.292893	0.252767	0.185	0.106202	0.20452	0.373157	0.316122	684	136	391	1211	0.564822	0.112304	0.322874	57.2
GCA_001705345.1_ASM170534v1_genomic	LXSU01000074	Campylobacter ornithocola	Bacteria; Proteobacteria; Epsilonproteobacteria; Campylobacterales; Campylobacteraceae; Campylobacter.	0.362215	0.212199	0.120766	0.30482	0.365214	0.327573	0.165557	0.141657	0.379968	0.441477	0.078939	0.099616	274	123	727	1124	0.243772	0.109431	0.646797	29.4
GCA_001808305.1_ASM180830v1_genomic	KV792699	Pseudomonas sp. HMSC16B01	Bacteria; Proteobacteria; Gammaproteobacteria; Pseudomonadales; Pseudomonadaceae; Pseudomonas.	0.190439	0.123689	0.301953	0.38392	0.259872	0.291578	0.235453	0.213096	0.058428	0.066899	0.497518	0.377155	3748	543	492	4783	0.783609	0.113527	0.102864	60.7
GCA_001975985.1_ASM197598v1_genomic	MTQF01000001	[Flexibacter] sp. ATCC 35103	Bacteria; Bacteroidetes; Flavobacteriia; Flavobacteriales; Flavobacteriaceae; Flavobacterium.	0.3402	0.213746	0.134552	0.311502	0.354648	0.30723	0.202513	0.13561	0.358173	0.381325	0.128153	0.132349	152	508	2296	2956	0.051421	0.171854	0.776725	0.348226
GCA_001837205.1_ASM183720v1_genomic	KV831709	Streptococcus sp. HMSC064D12	Bacteria; Firmicutes; Bacilli; Lactobacillales; Streptococcaceae; Streptococcus.	0.291069	0.180118	0.180585	0.348227	0.339533	0.306959	0.211651	0.141857	0.256675	0.394164	0.181545	0.167616	181	294	1010	1485	0.121886	0.19798	0.680135	39.9
GCA_001302585.1_ASM130258v1_genomic	CP012752	Kibdelosporangium phytohabitans	Bacteria; Actinobacteria; Pseudonocardiales; Pseudonocardiaceae; Kibdelosporangium.	0.186786	0.122256	0.267933	0.423026	0.23531	0.282568	0.276619	0.205503	0.053807	0.048818	0.477117	0.420258	3809	1047	318	5174	0.736181	0.202358	0.061461	68.4
GCA_000233715.3_ASM23371v3_genomic	CP003273	Desulfotomaculum gibsoniae DSM 7213	Bacteria; Firmicutes; Clostridia; Clostridiales; Peptococcaceae; Desulfotomaculum.	0.286354	0.16513	0.19469	0.353826	0.308875	0.308765	0.206382	0.175978	0.226155	0.27618	0.238678	0.258987	587	607	1586	2780	0.211151	0.218345	0.570504	45.5
GCA_001650805.1_ASM165080v1_genomic	LXYL01000001	Erythrobacter sp. EhN03	Bacteria; Proteobacteria; Alphaproteobacteria; Sphingomonadales; Erythrobacteraceae; Erythrobacter.	0.20896	0.118974	0.257246	0.414819	0.263376	0.279263	0.2531	0.20426	0.086356	0.121578	0.440958	0.351107	1198	371	327	1896	0.631857	0.195675	0.172468	62.85
GCA_002177075.1_ASM217707v1_genomic	MSYG01000001	bacterium G20	Bacteria.	0.293907	0.128893	0.210112	0.367088	0.331385	0.282215	0.21147	0.174931	0.2312	0.273828	0.277586	0.217385	16	34	57	107	0.149533	0.317757	0.53271	47
GCA_900129005.1_IMG-taxon_2582581269_annotated_assembly_genomic	FQUN01000042	Leeuwenhoekiella marinoflava DSM 3653	Bacteria; Bacteroidetes; Flavobacteriia; Flavobacteriales; Flavobacteriaceae; Leeuwenhoekiella.	0.315035	0.19792	0.162459	0.324585	0.350616	0.299988	0.202705	0.146692	0.306248	0.378941	0.151768	0.163043	305	516	2158	2979	0.102383	0.173212	0.724404	37.5
GCA_000367785.1_version_1.0_genomic	AORG01000001	Mycoplasma arginini 7264	Bacteria; Tenericutes; Mollicutes; Mycoplasmataceae; Mycoplasma.	0.389926	0.235395	0.099216	0.275464	0.404612	0.319682	0.171151	0.104555	0.434009	0.422776	0.080775	0.062441	0	79	397	476	0	0.165966	0.834034	26.4
GCA_002148345.1_ASM214834v1_genomic	JHOH01000001	Ehrlichia sp. Wisconsin_h	Bacteria; Proteobacteria; Alphaproteobacteria; Rickettsiales; Anaplasmataceae; Ehrlichia.	0.361275	0.224172	0.125531	0.289021	0.336711	0.336657	0.184009	0.142623	0.387505	0.414225	0.077044	0.121227	82	144	362	588	0.139456	0.244898	0.615646	29.65
GCA_001788795.1_ASM178879v1_genomic	MFXH01000001	Candidatus Peregrinibacteria bacterium RIFOXYA2_FULL_41_18 (subsurface metagenome)	Bacteria; Candidatus Peregrinibacteria.	0.332397	0.161237	0.159359	0.347006	0.344426	0.298958	0.201715	0.154901	0.308957	0.289226	0.193756	0.208061	51	88	174	313	0.162939	0.28115	0.555911	41.3
GCA_000007505.1_ASM750v1_genomic	AE014291	Brucella suis 1330	Bacteria; Proteobacteria; Alphaproteobacteria; Rhizobiales; Brucellaceae; Brucella.	0.229875	0.133457	0.24742	0.389248	0.265484	0.295856	0.252748	0.185912	0.110208	0.205521	0.368412	0.315858	987	230	549	1766	0.55889	0.130238	0.310872	57.2
GCA_900108295.1_IMG-taxon_2687453811_annotated_assembly_genomic	FNWK01000005	Sphingopyxis sp. YR583	Bacteria; Proteobacteria; Alphaproteobacteria; Sphingomonadales; Sphingomonadaceae; Sphingopyxis.	0.211679	0.12362	0.254711	0.409991	0.245996	0.278707	0.269963	0.205335	0.07972	0.125614	0.443696	0.350969	1987	579	609	3175	0.625827	0.182362	0.191811	64.8
GCA_000965835.1_ASM96583v1_genomic	JZKL01000001	Enterobacter cloacae complex sp. CIDEIMsCOL1	Bacteria; Proteobacteria; Gammaproteobacteria; Enterobacteriales; Enterobacteriaceae; Enterobacter; Enterobacter cloacae complex.	0.2433	0.138351	0.260731	0.357618	0.28028	0.302496	0.233565	0.183659	0.118294	0.187297	0.344706	0.349704	1234	367	2027	3628	0.340132	0.101158	0.55871	55.8
GCA_001650315.1_ASM165031v1_genomic	LVJM01000001	Streptococcus sp. CCUG 49591	Bacteria; Firmicutes; Bacilli; Lactobacillales; Streptococcaceae; Streptococcus.	0.287392	0.182539	0.184013	0.346056	0.341321	0.310614	0.203996	0.144069	0.268456	0.36029	0.192893	0.178361	187	315	949	1451	0.128877	0.217092	0.654032	39.9
GCA_000998635.1_ASM99863v1_genomic	LCDM01000001	Candidatus Magasanikbacteria bacterium GW2011_GWC2_42_27 (groundwater metagenome)	Bacteria; Candidatus Magasanikbacteria.	0.295442	0.157991	0.195214	0.351354	0.327719	0.305098	0.215235	0.151948	0.309377	0.321991	0.17734	0.191292	83	130	348	561	0.14795	0.231729	0.620321	43
GCA_002282385.1_ASM228238v1_genomic	NCJG01000001	Sphingomonadales bacterium 39-57-19 (mine drainage metagenome)	Bacteria; Proteobacteria; Alphaproteobacteria; Sphingomonadales; unclassified Sphingomonadales.	0.22983	0.146989	0.224253	0.398928	0.265791	0.286832	0.256817	0.19056	0.147396	0.212859	0.340177	0.299567	661	185	664	1510	0.437748	0.122517	0.439735	56.4
GCA_001546395.1_ASM154639v1_genomic	KQ956507	Fusobacterium equinum	Bacteria; Fusobacteria; Fusobacteriales; Fusobacteriaceae; Fusobacterium.	0.334234	0.218541	0.119409	0.327815	0.357792	0.321092	0.176589	0.144526	0.413983	0.364369	0.08204	0.139608	147	294	659	1100	0.133636	0.267273	0.599091	32.5
GCA_001916715.1_ASM191671v1_genomic	MNSZ01000064	Firmicutes bacterium CAG:24053_14 (human gut metagenome)	Bacteria; Firmicutes.	0.27992	0.142736	0.207527	0.369817	0.302871	0.301079	0.215349	0.180707	0.136372	0.177042	0.397295	0.289297	460	66	496	1022	0.450098	0.064579	0.485323	53.3
GCA_000219855.1_ASM21985v1_genomic	CP002901	Sulfobacillus acidophilus TPY	Bacteria; Firmicutes; Clostridia; Clostridiales; Clostridiales Family XVII. Incertae Sedis; Sulfobacillus.	0.198151	0.174719	0.251023	0.376107	0.250823	0.299864	0.251022	0.198292	0.158149	0.201108	0.300721	0.340022	680	531	1051	2262	0.300619	0.234748	0.464633	56.1441
GCA_000154705.2_ASM15470v2_genomic	CM002917	Hoeflea phototrophica DFL-43	Bacteria; Proteobacteria; Alphaproteobacteria; Rhizobiales; Phyllobacteriaceae; Hoeflea.	0.223647	0.136483	0.242392	0.397477	0.257372	0.292409	0.261054	0.189166	0.10364	0.171439	0.391583	0.333339	1933	480	535	2948	0.655699	0.162822	0.181479	59.8
GCA_001561915.1_ASM156191v1_genomic	LSKU01000001	Tepidibacillus decaturensis	Bacteria; Firmicutes; Bacilli; Bacillales; Bacillaceae; Tepidibacillus.	0.312289	0.185136	0.160051	0.342524	0.33302	0.322437	0.196859	0.147684	0.358978	0.361993	0.122862	0.156168	212	302	846	1360	0.155882	0.222059	0.622059	35.9
GCA_900099735.1_IMG-taxon_2642422544_annotated_assembly_genomic	FNDT01000063	Arthrobacter subterraneus	Bacteria; Actinobacteria; Micrococcales; Micrococcaceae; Arthrobacter.	0.193335	0.122671	0.266442	0.417551	0.241294	0.282009	0.279396	0.197301	0.087938	0.107452	0.453508	0.351102	1528	859	513	2900	0.526897	0.296207	0.176897	65
GCA_001815045.1_ASM181504v1_genomic	KV818826	Streptococcus sp. HMSC065E03	Bacteria; Firmicutes; Bacilli; Lactobacillales; Streptococcaceae; Streptococcus.	0.282516	0.181888	0.188423	0.347173	0.339821	0.310314	0.206523	0.143342	0.260891	0.322921	0.220403	0.195785	219	273	1074	1566	0.139847	0.17433	0.685824	39.9
GCA_900110195.1_IMG-taxon_2609459675_annotated_assembly_genomic	FOCU01000031	Pseudomonas sp. ok266	Bacteria; Proteobacteria; Gammaproteobacteria; Pseudomonadales; Pseudomonadaceae; Pseudomonas.	0.222208	0.142055	0.266432	0.369305	0.272397	0.297706	0.235925	0.193971	0.104777	0.151587	0.395979	0.347657	2698	387	1574	4659	0.579094	0.083065	0.337841	60.7
GCA_001025095.1_ASM102509v1_genomic	LDNZ01000238	Geobacillus sp. T6	Bacteria; Firmicutes; Bacilli; Bacillales; Bacillaceae; Geobacillus.	0.243517	0.169433	0.218327	0.368723	0.299163	0.309511	0.219489	0.171836	0.173654	0.193555	0.296881	0.335909	987	434	1165	2586	0.381671	0.167827	0.450503	52.2
GCA_000437635.1_MGS521_genomic	FR901090	Sutterella sp. CAG:521	Bacteria; Proteobacteria; Betaproteobacteria; Burkholderiales; Sutterellaceae; Sutterella; environmental samples.	0.265265	0.181296	0.194579	0.358859	0.299206	0.304291	0.22592	0.17058	0.202497	0.306599	0.263375	0.227525	215	199	808	1222	0.175941	0.162848	0.661211	56.6
GCA_000512355.1_ASM51235v1_genomic	CP004006	Legionella oakridgensis ATCC 33761 = DSM 21215	Bacteria; Proteobacteria; Gammaproteobacteria; Legionellales; Legionellaceae; Legionella.	0.277735	0.203628	0.202571	0.316066	0.311733	0.314063	0.214218	0.159985	0.277916	0.356838	0.170937	0.19431	556	311	943	1810	0.307182	0.171823	0.520994	40.8
GCA_000168295.1_ASM16829v1_genomic	AAQJ02000002	Rickettsiella grylli	Bacteria; Proteobacteria; Gammaproteobacteria; Legionellales; Coxiellaceae; Rickettsiella.	0.287953	0.219246	0.199798	0.293003	0.314026	0.319257	0.209202	0.157515	0.315435	0.364153	0.149092	0.171319	179	161	625	965	0.185492	0.166839	0.647668	38.05
GCA_000024445.1_ASM2444v1_genomic	CP001750	Bifidobacterium dentium Bd1	Bacteria; Actinobacteria; Bifidobacteriales; Bifidobacteriaceae; Bifidobacterium.	0.240602	0.150415	0.221259	0.387724	0.282255	0.284674	0.25388	0.179191	0.104364	0.154678	0.416447	0.324511	1049	357	317	1723	0.608822	0.207197	0.183981	58.5
GCA_000282355.1_Pseudomonas.strGM49_v1.0_genomic	AKJL01000001	Pseudomonas sp. GM49	Bacteria; Proteobacteria; Gammaproteobacteria; Pseudomonadales; Pseudomonadaceae; Pseudomonas.	0.223477	0.142224	0.264521	0.369778	0.269421	0.301243	0.23566	0.193676	0.104821	0.140565	0.410938	0.343676	2429	431	1251	4111	0.590854	0.104841	0.304306	60.7
GCA_001790595.1_ASM179059v1_genomic	MGCW01000001	Candidatus Saccharibacteria bacterium RIFCSPHIGHO2_12_FULL_48_21 (subsurface metagenome)	Bacteria; Candidatus Saccharibacteria.	0.295623	0.139812	0.207865	0.356701	0.3128	0.290261	0.2192	0.17774	0.235134	0.262468	0.277029	0.225368	33	35	82	150	0.22	0.233333	0.546667	47.4
GCA_002168745.1_ASM216874v1_genomic	NHKV01000013	bacterium TMED250 (marine metagenome)	Bacteria.	0.350841	0.19784	0.135459	0.31586	0.349581	0.305006	0.197306	0.148607	0.365784	0.392825	0.108602	0.12716	63	58	193	314	0.200637	0.184713	0.61465	34.2
GCA_000239795.2_ASM23979v2_genomic	CAFJ01000803	Bradyrhizobium sp. STM 3809	Bacteria; Proteobacteria; Alphaproteobacteria; Rhizobiales; Bradyrhizobiaceae; Bradyrhizobium.	0.217441	0.123032	0.259933	0.399594	0.254699	0.289893	0.264834	0.190576	0.037713	0.077791	0.491575	0.392922	1025	280	166	1471	0.696805	0.190347	0.112848	63.7
GCA_001690985.1_ASM169098v1_genomic	MAJS01000001	Aliivibrio sp. 1S175	Bacteria; Proteobacteria; Gammaproteobacteria; Vibrionales; Vibrionaceae; Aliivibrio.	0.283685	0.198212	0.182822	0.33528	0.317537	0.309582	0.218773	0.154107	0.313572	0.378197	0.153195	0.155037	268	478	2159	2905	0.092255	0.164544	0.743201	38.7
GCA_000773015.1_ASM77301v1_genomic	JPVP01000060	Lysinibacillus odysseyi 34hs-1 = NBRC 100172	Bacteria; Firmicutes; Bacilli; Bacillales; Bacillaceae; Lysinibacillus.	0.287876	0.178344	0.183854	0.349926	0.321727	0.321894	0.210357	0.146022	0.298198	0.3053	0.173428	0.223074	441	441	1700	2582	0.170798	0.170798	0.658404	41
GCA_002001015.1_ASM200101v1_genomic	MUNO01000050	Polaromonas sp. A23	Bacteria; Proteobacteria; Betaproteobacteria; Burkholderiales; Comamonadaceae; Polaromonas.	0.219225	0.131788	0.262411	0.386577	0.255586	0.29427	0.255988	0.194156	0.099396	0.138235	0.4092	0.353168	1944	466	692	3102	0.626692	0.150226	0.223082	60.7
GCA_001764115.1_ASM176411v1_genomic	MKAA01000001	Campylobacter sp. BCW_7460	Bacteria; Proteobacteria; Epsilonproteobacteria; Campylobacterales; Campylobacteraceae; Campylobacter.	0.356178	0.209833	0.128756	0.305233	0.362423	0.328297	0.165824	0.143456	0.361926	0.443166	0.090724	0.104184	318	131	838	1287	0.247086	0.101787	0.651127	31.45
GCA_002798115.1_ASM279811v1_genomic	PESK01000001	Desulfofaba hansenii	Bacteria; Proteobacteria; Deltaproteobacteria; Desulfobacterales; Desulfobacteraceae; Desulfofaba.	0.267002	0.14986	0.220916	0.362223	0.27953	0.309242	0.227752	0.183476	0.139516	0.194459	0.358374	0.307651	977	665	1227	2869	0.340537	0.231788	0.427675	0.553464
GCA_002776555.1_ASM277655v1_genomic	CP021497	Legionella endosymbiont of Polyplax serrata	Bacteria; Proteobacteria; Gammaproteobacteria; Legionellales; Legionellaceae; Legionella.	0.403769	0.260323	0.102066	0.233842	0.357813	0.349103	0.158624	0.134459	0.411191	0.466045	0.036577	0.086187	38	48	289	375	0.101333	0.128	0.770667	23
GCA_001050035.1_Mycobacterium_komanii_GPK_1020_genomic	CVTA01000001	Mycobacterium komanii	Bacteria; Actinobacteria; Corynebacteriales; Mycobacteriaceae; Mycobacterium.	0.187704	0.127297	0.261897	0.423102	0.240515	0.279756	0.27984	0.199889	0.062398	0.071507	0.468513	0.397583	2525	1015	353	3893	0.6486	0.260724	0.090676	0.676941
[truncated: 18,679 more rows]
